# Supplementary material for: A Cost-Effectiveness Tool to Guide the Prioritization of Interventions for Rheumatic Fever and Rheumatic Heart Disease Control in African Nations
Source: PLoS Negl Trop Dis. 2016 Aug 11;10(8):e0004860. doi: 10.1371/journal.pntd.0004860 (PMC4981376; doi:10.1371/journal.pntd.0004860)
Supplement: S1 File — (XLSM) [file pntd.0004860.s001.xlsm]

## Sheet: Introduction
	A cost-effectiveness tool to guide priorities for rheumatic fever and rheumatic heart disease control in African nations
	Objective:	To assess tradeoffs between prevention and surgical strategies for ARF/RHD
	Design:	Cost-utility analysis from the healthcare system perspective
	Model:	Time-dependent Markov process
	Time horizon:	Lifetime for both costs and outcomes (though program costs may have a shorter horizon)
	Interventions:	Scale-up of coverage rates for primary prevention (PP), secondary prevention (SP), and heart valvue surgery (VS)
		Note: if more than one type of program is being considered (e.g., building a surgical center vs. increasing international referrals for VS; active vs. passive case-finding for SP),
		the model can be run more than once with different assumptions on coverage rates and program costs for any given scenario.
	Inputs:	See "Model inputs," "Other parameters," and "Program costs" tabs for relevant inputs. Defaults are provided. Data sources include prior literature, REMEDY registry data, and local expert opinion and cost data
											The Markov model on the left is replicated in three different scenarios:
											Scenario
											1	Scale up coverage of primary prevention
											2	Scale up coverage of secondary prevention
											3	Scale up coverage of heart valve surgery*
											* for a given country, the costs and outcome inputs for surgery should be a weighted average of all common surgical procedures for RHD (e.g., mitral repair, replacement, etc.)
											The interventions affect the Markov trace (ante vs post intervention) in each scenario in the following manner:
											Primary prevention reduces the probability of transitioning from Well to ARF - primary
											Secondary prevention reduces the probabilities of transitioning from ARF - remission to ARF - recurrence
											Valve surgery increases the probability of transitioning from Severe HF to RHD (i.e., increased "remission" rate, consistent with GBD models)
											For each scenario, the final costs and outcomes will be a weighted average of medical and surgical intervention coverage, e.g.:
											In Scenario 3, we could scale up access to valve surgery from 10% to 90%, and
											"current practice" coverage of primary and secondary prevention would remain constant; hence:
											Valve surgery TP "ante" = 90% * (remission rate without surgery) + 10% * (remission rate with surgery)
											Valve surgery TP "post" = 10% * (remission rate without surgery) + 90% * (remission rate with surgery)

## Sheet: Model Inputs
	INSTRUCTIONS: Generally, this sheet should NOT be altered except by the advanced analyst with good empirical reasons to change the epidemiological inputs.		0		0								3
	The "intervention costs" are fed from the "Program costs" worksheet whereas healthcare costs are PER STATE-YEAR and input directly here.		0		0								3
					0							Perform USA on...? (1 = Incremental Costs; 2 = DALYs averted; 3 = ICER)	3
	Probabilistic Analysis (No = 0, Yes = 1)		0		0							Live values for USA	-2539.01	752.335	23827		0		1
	Variable description	name	live	base	low	high	SEM	distribution	probabilistic	alpha/posterior sample size	beta/lambda/gamma or normal CDF (for dirichlets)	Data source(s) and notes					low	high	live
	Transition probabilities
	Probability of ARF (first episode) - cycles 5-14 only	pWell_ARF1	0.00045	0.00045	0.0003015	0.0005985	7.57653e-05	beta	0.000415742	35.2601	78320.5	Irlam 2013; see also Tibazarwa 2008 for plausible range for Africa					0.0003015	0.0005985	0.00045
	Probability of progression to RHD (ARF first episode)	pARF1_RHDMild	0.36	0.36	0.2412	0.4788	0.0606122	Dirichlet	0.359749	1.74764e+06	1.74685e+06	Hewitson 2010, "first infection"					0.2412	0.4788	0.36
	Case-fatality rate from ARF (first episode)	pARF1_Death	0.01	0.01	0.005	0.02	0.00382653	Dirichlet	0.0100335	48546.4	48720.4	Irlam 2013					0.005	0.02	0.01
	Complement (1-all the above) - Probability of remission (from ARF first episode)	cpARF1_Remission	0.63	0.63				Dirichlet	0.630218	3.05836e+06	3.06018e+06	Calculated							0.63
	Check dirichlet sums		1	1					1										1
	Probability of ARF (recurrence)	pRemission_ARF2	0.1125	0.1125	0.075375	0.149625	0.0189413	beta	0.0984338	31.1953	246.096	Hewitson 2010, "subsequent infections" (assume annual probability of GAS = 15%)					0.075375	0.149625	0.1125
	Case-fatality rate from ARF recurrence	pARF2_Death	0.02	0.02	0.01	0.04	0.00765306	Dirichlet	0.019554	1662.55	1621.19	best guess (= 2x risk of first attack)					0.01	0.04	0.02
	Probability of progression to RHD (ARF recurrence)	pARF2_RHDMild	0.72	0.72	0.4824	0.9576	0.121224	Dirichlet	0.719275	59816.8	59633.7	Hewitson 2010, "subsequent infections"					0.4824	0.9576	0.72
	Complement (1-all the above) - Probability of remission (from ARF recurrence)	cpARF2_Remission	0.26	0.26				Dirichlet	0.261171	21601.1	21653.1	Calculated							0.26
	Check dirichlet sums		1	1					1										1
	Probability of progression to severe RHD (from mild RHD)	pRHDMild_RHDSevere	0.0080231	0.0080231	0.00537548	0.0106707	0.00135083	Dirichlet	0.0075242	390.485	365.251	Michaud 1999 (yearly tp from 41% lifetime risk), similar to GBD 2013 'excess risk'					0.00537548	0.0106707	0.0080231
	Probability of developing AF and stroke (from mild RHD)	pRHDMild_Stroke	0.00300577	0.00300577	0.00201387	0.00399768	0.000506074	Dirichlet	0.00283923	146.917	137.826	Sliwa 2010 (weak data - assuming 10% lifetime risk and median age 43 at dx)					0.00201387	0.00399768	0.00300577
	Complement probability of remaining with mild RHD	cpRHDMild_RHDMild	0.988971	0.988971				Dirichlet	0.989637	48011	48040.5	Calculated							0.988971
	Check dirichlet sums		1	1					1										1
	Chance of remission to mild RHD (from severe RHD)	pRHDSevere_RHDMild	0	0	0	0	0	Dirichlet	1.45479e-05	1	0.291288	assumption driven primarily by surgical effiacy, GBD RHD models					0	0	0
	Probability of death (from severe RHD)	pRHDSevere_Death	0.125	0.125	0.0875	0.16625	0.0200893	Dirichlet	0.124298	2488.95	2488.77	Gunther 2006 (Ethiopia yearly RHD mortality)					0.0875	0.16625	0.125
	Complement probability of remaining in severe RHD	cpRHDSevere_RHDSevere	0.875	0.875				Dirichlet	0.875688	17416.7	17533.6	Calculated							0.875
	Check dirichlet sums		1	1					1										1
	Probability of death given stroke	pStroke_Death	0.167	0.167	0.13	0.19	0.0153061	beta	0.169583	98.9955	493.792	Feigin 2009 (weak data - avg early CFR for ischemic stroke 2008-2009 in LMIC)					0.13	0.19	0.167
	Effectiveness parameters
	Risk reduction from primary prevention	rPP	0.32	0.32	0.21	0.48	0.0688776	log-norm	0.311359	-1.13943	0.210887	Robertson et al 2005 systematic review					0.21	0.48	0.32
	Risk reduction from secondary prevention	rSP	0.45	0.45	0.22	0.92	0.178571	log-norm	0.338323	-0.798508	0.364986	Manyemba and Mayosi 2002 systematic review (quoting Padmavati 1973)					0.22	0.92	0.45
	Probability of remission after valve surgery	rVS	0.8	0.8	0.69	0.91	0.0561224	beta	0.730072	39.8384	9.9596	Geldenhuys 2012 (MVR 10-year freedom from valve-related mortality)					0.69	0.91	0.8
	Healthcare costs
	ARF	cARF	1490	1490	745	2235	380.102	gamma	1246.9	15.3664	96.9648	cost of hospitalization, Watkins 2015					745	2235	1490
	Remission (secondary prevention)	cRFR	288	288	144	432	73.4694	gamma	274.586	15.3664	18.7422	PHC+PCN cost, Watkins 2015					144	432	288
	RHD (secondary prevention)	cRM	617.1	617.1	308.55	925.65	157.423	gamma	886.863	15.3664	40.159	Watkins 2015					308.55	925.65	617.1
	Severe HF	cRH	957.1	957.1	478.55	1435.65	244.158	gamma	1471.32	15.3664	62.2852	Watkins 2015					478.55	1435.65	957.1
	Stroke and AF	cRS	617.1	617.1	308.55	925.65	157.423	gamma	1191.58	15.3664	40.159	best guess (< Watkins 2015)					308.55	925.65	617.1
	Intervention costs											All costs are given as yearly costs over 10 years
	Primary prevention component, no disc	cPP	5.43286	5.43286	2.71643	8.14929	1.38593	gamma	5.04857	15.3664	0.353555	75% of Cuba costs (Watkins 2014) -- in a sensitivity analysis, multiply these costs x 9					2.72	8.15	5.43286
	Secondary prevention component, no disc	cSP	3308.71	3308.71	1654.36	4963.07	844.059	gamma	2536.13	15.3664	215.321	25% of Cuba costs (Watkins 2014) -- in a sensitivity analysis, multiply these costs x 10					1654.36	4963.07	3308.71
	Scale up of surgery, no disc	cSS	38081	38081	19040.5	57121.5	9714.54	gamma	58542	15.3664	2478.2	http://www.theeastafrican.co.ke/news/Tanzania-to-save--2bn-with-new-heart-treatment-centre-/-/2558/2001834/-/14xd373z/-/index.html, http://www.akdn.org/architecture/pdf/Salam%20Cardiac%20Surgery%20Centre.pdf					19040.5	57121.5	38081
	Primary prevention component, disc	cPPd	3.65604	3.65604	1.82802	5.48405	0.932662	gamma	3.66073	15.3664	0.237924						1.83	5.48	3.65604
	Secondary prevention component, disc	cSPd	2226.59	2226.59	1113.3	3339.89	568.008	gamma	2367.65	15.3664	144.9						1113.3	3339.89	2226.59
	Scale up of surgery, disc	cSSd	25626.5	25626.5	12813.3	38439.8	6537.38	gamma	36407.4	15.3664	1667.7						12813.3	38439.8	25626.5
	Discount rate	disc	0.03	0.03	0	0.06	-	fixed (0.03)	0.03			change to 0 and 0.06 in sensitivity analyses					0	0.06	0.03
	1 - Proportion of strokes related to HF	HFstr	0.6	0.6	0.48	0.72	0.0612245	beta	0.578784	37.816	25.2107	assumption (check literature and local epi)					0.48	0.72	0.6
	Disability weight, ARF	wAR	0.00510137	0.00510137	0.00337534	0.00728767	0.000998043	beta	0.00365775	25.9877	5068.28	GBD 2013 (health state #359, severe acute infection)					0.00337534	0.00728767	0.00510137
	Disability weight, RHD	wRM	0.041	0.041	0.026	0.062	0.00918367	beta	0.0324712	19.0731	446.124	GBD 2013 (health state #381, mild HF)					0.026	0.062	0.041
	Disability weight, chronic HF	wRH	0.179	0.179	0.122	0.251	0.0329082	beta	0.185943	24.1118	110.591	GBD 2013 (health state #383, severe HF)					0.122	0.251	0.179
	Disability weight, stroke	wRS	0.07	0.07	0.046	0.099	0.0135204	beta	0.088719	24.8587	330.265	GBD 2013 (health state #385, moderate stroke)					0.046	0.099	0.07
	average age of primary RF	rf1age	8	8	5	11	1.53061	gamma	8.16005	27.318	0.292847	http://adc.bmj.com/content/85/3/223.full - Australia RF ages					5	11	8
	average age of secondary RF	rf2age	12	12	8	16	2.04082	gamma	13.0216	34.5744	0.347078	assume 10% decay p.a. in risk after oldest observed age…					8	16	12
	average age of RHD	rhdage	24	24	14	34	5.10204	gamma	29.8563	22.1276	1.08462						14	34	24

## Sheet: Other parameters
	INSTRUCTIONS: These parameters are fixed and specific to each local context. They are not part of the PSA/USA.
	The analyst should enter plausible values for his/her country. If there is major uncertainty in any particular parameter, change the value and re-run the entire model.
	Population parameters for Markov traces (WHO/UN Pop; local literature or GBD)
	Total population at risk (children aged 5-24)	popsize	4.85454e+06
	Prevalence of children with history of RF	rfprv	0.0171133
	Prevalence of RHD in children/adolescents	rhdprv	0.01
	Lifetime risk of surgery in RHD	rhdsrg	0.41
	Anticipated yearly volume of surgical center (# pts)	srgyrly	1000
	Life table
			trace value *
	nqx, 1-4	0.01531	0.003062		ex, 1-4	68.4
	nqx, 5-9	0.011395	0.002279		ex, 5-9	65.5
	nqx, 10-14	0.008888	0.0017776		ex, 10-14	61.2
	nqx, 15-19	0.009804	0.0019608		ex, 15-19	56.7
	nqx, 20-24	0.011552	0.0023104		ex, 20-24	52.3
	nqx, 25-29	0.014117	0.0028234		ex, 25-29	47.9
	nqx, 30-34	0.016802	0.0033604		ex, 30-34	43.5
	nqx, 35-39	0.020992	0.0041984		ex, 35-39	39.2
	nqx, 40-44	0.025968	0.0051936		ex, 40-44	35
	nqx, 45-49	0.028933	0.0057866		ex, 45-49	30.9
	nqx, 50-54	0.03798	0.007596		ex, 50-54	26.7
	nqx, 55-59	0.048889	0.0097778		ex, 55-59	22.7
	nqx, 60-64	0.073421	0.0146842		ex, 60-64	18.7
	nqx, 65-69	0.115143	0.0230286		ex, 65-69	15
	nqx, 70-74	0.187334	0.0374668		ex, 70-74	11.6
	nqx, 75-79	0.296961	0.0593922		ex, 75-79	8.6
	nqx, 80-84	0.477238	0.0954476		ex, 80-84	6.2
	nqx, 85-89	0.621029	0.124206		ex, 85-89	4.6
	nqx, 90-94	0.765471	0.153094		ex, 90-94	3.3
	nqx, 95-99	0.871134	0.174227		ex, 95-99	2.5
	nqx, 100+	1	1		ex, 100+	1.9
			* asssume probability is equally distributed over the 5-year interval
	Health system and financing inputs (WHO GHO; World Bank)			CPI from World Bank
				Yr 1	Yr 2	Yr 3	Yr 4	Yr 5
	Country average yearly inflation rate	infl	0.0458	100	105.7	112.3	121.3	122.9
	Country GDP per capita	gdppc	1300
	Per capita government expenditure on health	hexp	80
	Coverage rates (local literature/pilot data, expert opinion)
	Baseline primary prevention coverage rate	prim1	0.1
	Post-intervention primary prevention coverage rate	prim2	0.7
	Baseline secondary prevention coverage rate	secn1	0.1
	Post-intervention secondary prevention coverage rate	secn2	0.916667
	Baseline surgical coverage rate	surg1	0.1
	Post-intervention surgical coverage rate	surg2	0.95
	Working values for transition probabilities
	** do not edit directly -- calculated from inputs tab **
	Scenario 1 - scale up primary prevention	ante		post
	Primary ARF	pA1_1a	0.0004194	pA1_1p	0.0002358
	ARF recurrence	pA2_1a	0.106312	pA2_1p	0.106312
	Remission from surgery	pVS_1a	0.08	pVS_1p	0.08
	Scenario 2 - scale up secondary prevention
	Primary ARF	pA1_2a	0.0004194	pA1_2p	0.0004194
	ARF recurrence	pA2_2a	0.106312	pA2_2p	0.0557812
	Remission from surgery	pVS_2a	0.08	pVS_2p	0.08
	Scenario 3 - increase access to surgery
	Primary ARF	pA1_3a	0.0004194	pA1_3p	0.0004194
	ARF recurrence	pA2_3a	0.106312	pA2_3p	0.106312
	Remission from surgery	pVS_3a	0.08	pVS_3p	0.76

## Sheet: Program costs
	INSTRUCTIONS: Fill in the costs for PP, SP, and VS in the worksheet below. The calculation of lifetime costs and discounting are done automatically.
	Alternatively, the advanced user can create his/her own worksheet. If this is done, please program the sheet so that the final lifetime costs are sent to the boxes directly below, which feed into the main model and PSA/USA.
					Inputs to model
						No discount	Discount
					Lifetime per capita PP	5.43286	3.65604
					Lifetime per capita SP	3308.71	2226.59
					Lifetime per capita VS	38081	25626.5
--------------------------------------------------------------------------------------------------------------------------------------------------------								COSTING WORKSHEET	--------------------------------------------------------------------------------------------------------------------------------------------------------
					Primary prevention	yearly costs		Secondary prevention	yearly costs		Surgical services
					Education - community	680		Case-finding	2908.5		Capital cost of facility	20000000
					Education - providers	37801.5		Education - providers	37801.5		Useful life of facility	30
					Administration	10843		Administration	10843		Scrap value of facility	1000000
					M&E	283.5		M&E	283.5		Present value of scrap	411987
											Annuity factor	19.6004
					TOTAL	49608		TOTAL	51836.5		Annual capital cost	969366
					per case	0.181095		per case	110.29		Annual operating cost	300000
					No discount					Discount
					Primary prevention	Secondary Prevention	Surgical capital cost	Surgical operations		Primary prevention	Secondary Prevention	Surgical capital cost	Surgical operations
	cycle	discount	inflation
	1	1	1		0.181095	110.29	969.366	300		0.181095	110.29	969.366	300
	2	0.970874	1.0458		0.181095	110.29	969.366	300		0.175821	107.078	941.132	291.262
	3	0.942596	1.0937		0.181095	110.29	969.366	300		0.1707	103.959	913.72	282.779
	4	0.915142	1.14379		0.181095	110.29	969.366	300		0.165728	100.931	887.107	274.542
	5	0.888487	1.19617		0.181095	110.29	969.366	300		0.160901	97.9916	861.269	266.546
	6	0.862609	1.25096		0.181095	110.29	969.366	300		0.156214	95.1375	836.184	258.783
	7	0.837484	1.30825		0.181095	110.29	969.366	300		0.151665	92.3665	811.829	251.245
	8	0.813092	1.36817		0.181095	110.29	969.366	300		0.147247	89.6762	788.183	243.927
	9	0.789409	1.43083		0.181095	110.29	969.366	300		0.142958	87.0643	765.226	236.823
	10	0.766417	1.49637		0.181095	110.29	969.366	300		0.138795	84.5284	742.938	229.925
	11	0.744094	1.5649		0.181095	110.29	969.366	300		0.134752	82.0664	721.299	223.228
	12	0.722421	1.63657		0.181095	110.29	969.366	300		0.130827	79.6762	700.291	216.726
	13	0.70138	1.71153		0.181095	110.29	969.366	300		0.127017	77.3555	679.894	210.414
	14	0.680951	1.78991		0.181095	110.29	969.366	300		0.123317	75.1024	660.091	204.285
	15	0.661118	1.87189		0.181095	110.29	969.366	300		0.119725	72.915	640.865	198.335
	16	0.641862	1.95763		0.181095	110.29	969.366	300		0.116238	70.7912	622.199	192.559
	17	0.623167	2.04728		0.181095	110.29	969.366	300		0.112853	68.7293	604.077	186.95
	18	0.605016	2.14105		0.181095	110.29	969.366	300		0.109566	66.7275	586.482	181.505
	19	0.587395	2.23911		0.181095	110.29	969.366	300		0.106374	64.784	569.4	176.218
	20	0.570286	2.34166		0.181095	110.29	969.366	300		0.103276	62.8971	552.816	171.086
	21	0.553676	2.44891		0.181095	110.29	969.366	300		0.100268	61.0651	536.714	166.103
	22	0.537549	2.56107		0.181095	110.29	969.366	300		0.0973477	59.2865	521.082	161.265
	23	0.521893	2.67837		0.181095	110.29	969.366	300		0.0945123	57.5597	505.905	156.568
	24	0.506692	2.80104		0.181095	110.29	969.366	300		0.0917595	55.8832	491.17	152.008
	25	0.491934	2.92932		0.181095	110.29	969.366	300		0.0890869	54.2556	476.864	147.58
	26	0.477606	3.06349		0.181095	110.29	969.366	300		0.0864922	52.6753	462.975	143.282
	27	0.463695	3.20379		0.181095	110.29	969.366	300		0.083973	51.1411	449.49	139.108
	28	0.450189	3.35053		0.181095	110.29	969.366	300		0.0815272	49.6515	436.398	135.057
	29	0.437077	3.50398		0.181095	110.29	969.366	300		0.0791526	48.2054	423.687	131.123
	30	0.424346	3.66446		0.181095	110.29	969.366	300		0.0768472	46.8013	411.347	127.304

## Sheet: Results
	INSTRUCTIONS: This sheet provides results for the base case scenarios including outcomes, costs, and ICERs (both discounted and undiscounted).
	The "league table" below contains the main results: ICERs for each of the three scenarios. The discounted scenario also pullse 95% credible intervals from the PSA, if it has been done.
	An additional table is provided below the league table that calculates crude population impact for comparative purposes.
		Med cost, no disc	Prog cost, no disc	Total cost, no disc	DALYs, no disc	Increase in HLE	Med cost, disc	Prog cost, disc	Total cost, disc	DALYs, disc
	Scenario 1 (scale primary)
	ante	255.452	0	255.452	28.4794		68.3576	0	68.3576	5.06154
	post	143.814	5.43286	149.247	28.4473		38.4796	3.65604	42.1357	5.05122
	difference			-106.204	0.0321589	0.248934			-26.2219	0.0103276
	Scenario 2 (scale secondary)
	ante	40360.9	0	40360.9	40.0259		11747.1	0	11747.1	8.79114
	post	36607.3	3308.71	39916	36.4825		10448.4	2226.59	12675	7.55769
	difference			-444.914	3.54338	19.4553			927.963	1.23344
	Scenario 3 (scale valve surgery)
	ante	47577.9	0	47577.9	41.0918		14915.2	0	14915.2	8.65309
	post	51454.1	38081	89535.1	37.275		15380.5	25626.5	41007	7.55804
	difference			41957.2	3.81686	8.56723			26091.8	1.09505
	LEAGUE TABLE
	no discount	DALYs averted	Change in cost	ICER
	Scenario 1 (scale primary)	0.0321589	-106.204	-3302.49
	Scenario 2 (scale secondary)	3.54338	-444.914	-125.562
	Scenario 3 (scale valve surgery)	3.81686	41957.2	10992.6
	discount	DALYs averted	Change in cost	ICER	ICER - lower CI	ICER - upper CI	ratio : GDPpc
	Scenario 1 (scale primary)	0.0103276	-26.2219	-2539.01	-2878.81	-2080.98	n/a
	Scenario 2 (scale secondary)	1.23344	927.963	752.335	-573.347	15987.5	0.57872
	Scenario 3 (scale valve surgery)	1.09505	26091.8	23827	21491.2	26724.5	18.3285
	POPULATION IMPACTS (discounted)	total DALYs	annual DALYs	incremental cost	incremental cost	as % GHEpc
		averted	averted	(total)	(per capita-year)
	Scenario 1 (scale primary)	50135.9	501.359	-1.27296e+08	-0.262219	n/a
	Scenario 2 (scale secondary)	102471	1024.71	7.70928e+07	0.158806	0.00198507
	Scenario 3 (scale valve surgery)	53159.7	531.597	5.19322e+08	1.06976	0.0133721

## Sheet: PSA
Number of Monte Carlo simulations							2000
																						Max WTP	50000
																						Net monetary benefits			Cost-effective?						Cost Effectiveness Acceptability Curves
Trial	Probability of 1st Episode ARF	Scenario 1 (discounted)				Scenario 2 (discounted)				Scenario 3 (discounted)					Scenario 1 ICER		Scenario 2 ICER		Scenario 3 ICER												Probability intervention is cost-effective
		Costs ante	DALYs ante	Costs post	DALYs post	Costs ante	DALYs ante	Costs post	DALYs post	Costs ante	DALYs ante	Costs post	DALYs post		D Cost	D DALY	D Cost	D DALY	D Cost	D DALY		Scen 1	Scen 2	Scen 3	Scen 1	Scen 2	Scen 3
	0.000415742	68.3576	5.06154	42.1357	5.05122	11747.1	8.79114	12675	7.55769	14915.2	8.65309	41007	7.55804		-26.2219	0.0103276	927.963	1.23344	26091.8	1.09505		537.267	58472.6	28631	0	0.875	0.125
mean	0.000450633	68.0051	5.06155	42.2344	5.05132	11665.3	8.76841	12644.7	7.57937	14837.5	8.65761	40926.3	7.56321		-25.7708	0.0102299	979.377	1.18904	26088.7	1.0944
lower	0.000312037	41.7065	5.05413	26.4088	5.04687	8162.29	8.05624	9482.08	6.50859	8500.4	8.22153	34275.9	7.14009		-43.1642	0.00641946	-1186.67	0.142076	25712.6	0.992238
upper	0.000618836	105.123	5.07083	64.72	5.05733	16132.1	9.44215	16675.1	8.9226	22665.6	9.15496	49125.6	8.06133		-13.3588	0.0149938	2271.44	2.06973	26517	1.19642										Probability intervention is cost-effective
																													Willingness to pay (US$ per DALY averted)	Primary	Secondary	Surgery
1	0.000426478	69.98	5.06057	42.3	5.05042	13143.4	8.94522	14016.6	7.45886	16290	8.60882	42552.8	7.54399		-27.68	0.0101447	873.22	1.48636	26262.7	1.06483		534.914	73445	26978.6	0	1	0		0	0.8715	0.1285	0
2	0.000384936	51.06	5.0583	33.64	5.04988	11165.8	9.03027	13253.8	7.33219	11695	8.43465	37641.4	7.34541		-17.42	0.00841297	2087.98	1.69808	25946.4	1.08924		438.068	82815.8	28515.5	0	1	0		10	0.868	0.132	0
3	0.000425371	54.34	5.05902	32.17	5.04899	9818.92	8.47483	10923.4	7.37174	13232.9	8.38219	39282.4	7.21768		-22.17	0.0100312	1104.49	1.10309	26049.5	1.16451		523.728	54050	32176.3	0	1	0		25	0.8635	0.1365	0
4	0.000424166	66.45	5.06013	41.41	5.05053	11664.6	8.80096	11385.5	7.01243	15322.6	8.58169	41575.2	7.47538		-25.04	0.0095911	-279.14	1.78853	26252.6	1.10631		504.595	89705.6	29062.8	0	1	0		50	0.8565	0.1435	0
5	0.000300821	54.46	5.05423	37.04	5.04792	13555.6	8.93924	13637.6	7.64178	18625.6	8.66989	44940.3	7.55529		-17.42	0.00631248	82.01	1.29746	26314.6	1.11461		333.044	64790.8	29415.8	0	1	0		100	0.8385	0.1615	0
6	0.000573618	70.62	5.06632	36.6	5.05116	10356.8	8.23369	12431.5	7.08966	10738.2	8.98116	36585.6	7.90305		-34.02	0.0151534	2074.67	1.14404	25847.4	1.07811		791.69	55127.1	28058.3	0	1	0		250	0.798	0.202	0
7	0.000427319	62.34	5.06062	39.92	5.05112	11378.1	8.79425	12110.5	6.81139	13299.8	8.64979	39334.3	7.47805		-22.43	0.00950052	732.45	1.98286	26034.5	1.17174		497.456	98410.5	32552.3	0	1	0		500	0.686	0.314	0
8	0.000438331	54.5	5.05842	34.38	5.04947	9413.76	8.23292	9913.18	6.81074	13527.3	8.20102	39658.7	7.10429		-20.12	0.00894492	499.42	1.42217	26131.4	1.09673		467.366	70609.1	28705.2	0	1	0		1000	0.4735	0.5265	0
9	0.000501763	65.19	5.06503	45.71	5.05541	9988.2	8.90748	10736.3	7.23748	12584.5	8.64413	38643.8	7.57715		-19.48	0.00962194	748.12	1.67	26059.2	1.06698		500.577	82751.9	27290	0	1	0		1500	0.306	0.694	0
10	0.000538595	100.58	5.06587	65.53	5.05511	14189.7	8.7644	14003.7	7.32832	19433.6	8.45326	45743.1	7.38095		-35.06	0.0107588	-185.99	1.43608	26309.5	1.0723		573.001	71989.9	27305.7	0	1	0		2000	0.2075	0.7925	0
11	0.000365759	81.19	5.05731	44.31	5.04763	17491.7	9.10216	18253.3	8.27092	22555.1	8.38385	49035.9	7.35313		-36.89	0.00968388	761.54	0.831245	26480.9	1.03071		521.084	40800.7	25054.8	0	1	0		2500	0.1555	0.8445	0
12	0.000273135	43.4	5.05365	30.18	5.04753	12490.7	9.17956	12783.4	6.96912	15468.7	9.02971	41594.1	7.94092		-13.22	0.00611982	292.68	2.21044	26125.4	1.08879		319.211	110230	28314.1	0	1	0		3000	0.1165	0.8835	0
13	0.000503591	71.83	5.06708	37.89	5.05181	11980.7	9.37387	13895.1	8.38819	13457.7	9.09943	39454.2	7.99843		-33.94	0.0152667	1914.39	0.985684	25996.6	1.101		797.274	47369.8	29053.6	0	1	0		3500	0.0945	0.9055	0
14	0.000433482	53.26	5.05945	32.88	5.04973	9694.06	8.29054	11244.4	7.36903	12816.7	8.70798	38808.3	7.61064		-20.38	0.00972	1550.32	0.921512	25991.7	1.09735		506.38	44525.3	28875.8	0	1	0		4000	0.0745	0.9255	0
15	0.000448347	51.24	5.06201	37.49	5.05383	8805.3	8.7898	10325.5	7.48677	10023.7	8.712	35830.3	7.72668		-13.74	0.00818384	1520.18	1.30303	25806.6	0.985326		422.932	63631.3	23459.8	0	1	0		4500	0.0665	0.9335	0
16	0.000522066	85.42	5.06646	47.04	5.05241	12857.7	9.20481	13785.8	8.13864	16549.5	8.48614	42817.3	7.39026		-38.37	0.0140454	928.1	1.06616	26267.8	1.09588		740.639	52380.1	28526.3	0	1	0		5000	0.059	0.941	0
17	0.000489557	62.39	5.06401	37.31	5.05199	9973.3	9.00598	11554.3	7.96865	11096.7	8.52822	37016.7	7.46286		-25.08	0.0120169	1581.03	1.03733	25920	1.06536		625.923	50285.3	27348.1	0	1	0		5500	0.056	0.944	0
18	0.000446895	69.74	5.06035	47.51	5.05202	11796.8	8.58587	13004.9	7.75279	15295.3	8.2369	41478.6	7.06691		-22.23	0.00832619	1208.08	0.83308	26183.3	1.16999		438.539	40445.9	32316	0	1	0		6000	0.0535	0.9465	0
19	0.000508258	65.62	5.06439	36.41	5.05113	10050.6	8.69738	11909	7.96711	10383.4	8.80938	36314.4	7.68366		-29.21	0.0132591	1858.43	0.730267	25931.1	1.12573		692.166	34654.9	30355.3	0	1	0		6500	0.0495	0.9505	0
20	0.000509631	65.37	5.06417	37.52	5.05151	10133.5	8.60598	11905.3	7.80377	11695.9	8.78998	37721.2	7.5935		-27.85	0.0126552	1771.75	0.802204	26025.3	1.19648		660.61	38338.4	33798.7	0	1	0		7000	0.046	0.954	0
21	0.000328886	55.81	5.05411	35.46	5.04715	13358.5	8.3428	15059	7.66295	15812.4	8.57119	41967.5	7.46358		-20.34	0.00696393	1700.5	0.67985	26155	1.10761		368.537	32292	29225.5	0	1	0		7500	0.0415	0.9585	0
22	0.000542063	77.69	5.06713	42.2	5.05241	11401.6	9.00444	12739.4	7.88381	13511.4	8.7064	39434.7	7.53571		-35.49	0.0147215	1337.83	1.12062	25923.3	1.1707		771.564	54693.3	32611.7	0	1	0		8000	0.0375	0.9625	0
23	0.000483601	77.72	5.06452	41.62	5.05091	12551	9.08684	14722.2	9.04656	17818.9	8.83589	44092.8	7.68547		-36.1	0.01361	2171.24	0.0402765	26273.9	1.15042		716.6	-157.413	31247.3	0	0	1		8500	0.037	0.963	0
24	0.000362394	48.67	5.05798	32.61	5.04985	10030	9.19951	9973.2	7.39984	12941.5	8.65413	38948.8	7.57426		-16.06	0.00812842	-56.81	1.79967	26007.3	1.07987		422.481	90040.6	27986.2	0	1	0		9000	0.0345	0.9655	0
25	0.000455061	61.3	5.06401	41.83	5.05417	10260.2	9.25856	11558.1	8.07807	11833.1	8.85651	37842.2	7.66967		-19.46	0.00984316	1297.97	1.18049	26009.1	1.18684		511.618	57726.3	33332.7	0	1	0		9500	0.0345	0.9655	0
26	0.000431933	58.62	5.05947	38.48	5.05072	10387	8.56484	10764.4	6.99128	14315.3	8.34923	40522.8	7.25582		-20.14	0.00875127	377.43	1.57357	26207.5	1.09341		457.703	78300.9	28462.9	0	1	0		10000	0.0325	0.9675	0
27	0.000402136	58.28	5.05854	34.3	5.04876	10778	8.67884	10692	6.93584	14138.3	8.48451	40245	7.28558		-23.97	0.00977742	-86	1.74299	26106.7	1.19893		512.841	87235.7	33839.8	0	1	0		11000	0.031	0.969	0
28	0.000402741	52.74	5.05789	31.03	5.04828	9997.45	8.51694	10445.4	6.8202	12815.9	8.54748	38748.7	7.44425		-21.71	0.00960546	447.98	1.69674	25932.8	1.10323		501.983	84388.9	29228.5	0	1	0		12000	0.0285	0.9715	0
29	0.000447849	86.73	5.06261	46.21	5.05003	15610.1	9.19167	17145.8	8.41471	18322	8.81876	44600.7	7.73157		-40.52	0.0125774	1535.74	0.776957	26278.7	1.08719		669.388	37312.1	28080.8	0	1	0		13000	0.027	0.973	0
30	0.000391937	60.61	5.05801	34.82	5.04825	11800.5	8.80582	12542.2	7.56193	14451.2	8.43248	40581	7.41162		-25.79	0.00976468	741.68	1.24389	26129.8	1.02086		514.024	61452.6	24913.3	0	1	0		14000	0.027	0.973	0
31	0.000414414	71.93	5.06131	48	5.05233	13331.5	9.09236	14299.7	8.2184	19016.1	8.96684	45379.8	7.89444		-23.93	0.0089718	968.2	0.873962	26363.7	1.0724		472.52	42729.9	27256.2	0	1	0		15000	0.0265	0.9735	0
32	0.0004133	67.65	5.06013	46.27	5.05191	12543.2	8.8425	13368	7.82361	17851.8	8.73942	44233.3	7.64114		-21.38	0.00822218	824.87	1.01889	26381.5	1.09828		432.489	50119.8	28532.5	0	1	0		16000	0.0255	0.9745	0
33	0.000352066	43.67	5.05659	27.38	5.04806	10176	8.7803	12087.5	7.08611	10303.5	8.85947	36070	7.8613		-16.3	0.00853364	1911.42	1.6942	25766.5	0.998165		442.982	82798.4	24141.7	0	1	0		17000	0.025	0.975	0
34	0.000389901	54.47	5.05835	35.6	5.0499	11057.7	8.45692	12844.4	7.63475	12956.6	9.02044	38884.6	7.83005		-18.88	0.00845421	1786.61	0.822174	25927.9	1.19039		441.59	39322.1	33591.5	0	1	0		18000	0.024	0.976	0
35	0.000323305	71.72	5.05492	41.61	5.04691	16639.7	8.94758	15499.6	7.70381	25327.5	8.41778	52123.1	7.29569		-30.11	0.00800207	-1140.11	1.24377	26795.5	1.12209		430.213	63328.7	29309	0	1	0		19000	0.023	0.977	0
36	0.000436095	70.52	5.05957	48.46	5.05167	11353.3	8.28931	9929.67	6.30539	17155.2	8.66035	43407.9	7.5551		-22.05	0.00789367	-1423.61	1.98392	26252.7	1.10525		416.734	100619	29009.9	0	1	0		20000	0.022	0.978	0
37	0.000330389	66.42	5.05409	37.48	5.04615	14125.9	8.16213	12451.2	6.43649	22298.2	8.86036	48819.6	7.74782		-28.94	0.00793631	-1674.72	1.72564	26521.4	1.11255		425.755	87956.5	29105.9	0	1	0		21000	0.0215	0.9785	0
38	0.000477761	66.7	5.06085	39.54	5.05025	10947.5	8.24531	12064.4	7.03466	14490	8.57086	40613.9	7.59396		-27.16	0.0105962	1116.96	1.21065	26123.8	0.9769		556.97	59415.4	22721.2	0	1	0		22000	0.0215	0.9785	0
39	0.000499636	94	5.06374	60.73	5.05359	14697.8	8.86406	15944.8	8.12697	18751	8.23268	44974.3	7.1919		-33.27	0.0101443	1247.02	0.737088	26223.3	1.04078		540.485	35607.4	25815.4	0	1	0		23000	0.0185	0.979	0.0025
40	0.000584251	72.75	5.06768	44.66	5.05469	10221	8.53917	12120.2	7.63837	11640	8.63856	37413.6	7.50698		-28.09	0.012991	1899.21	0.900804	25773.6	1.13157		677.642	43141	30805.1	0	1	0		24000	0.0075	0.9775	0.015
41	0.00050068	76.32	5.06639	51.09	5.05562	11652.4	9.30611	11921.9	7.80661	15683.1	8.62452	41952.4	7.51213		-25.23	0.0107782	269.48	1.4995	26269.3	1.1124		564.139	74705.7	29350.5	0	1	0		25000	0.0035	0.976	0.0205
42	0.000364291	66.24	5.05467	41.98	5.04761	13797.5	7.93798	14883.7	7.05393	18454.8	8.46291	44700.3	7.46148		-24.26	0.00705886	1086.18	0.884052	26245.5	1.00143		377.203	43116.4	23825.8	0	1	0		30000	0	0.9565	0.0435
43	0.00059442	102.56	5.07094	56.3	5.05486	13685.3	9.11974	14439.6	7.59951	16848.8	8.96424	43077.2	7.8574		-46.26	0.0160731	754.37	1.52023	26228.4	1.10683		849.914	75257.2	29113.3	0	1	0		35000	0	0.936	0.064
44	0.000471682	109.94	5.06307	67.38	5.05249	17697.5	8.84917	17472.5	7.63383	24742.2	8.65932	51481.4	7.50989		-42.56	0.0105735	-225.04	1.21534	26739.2	1.14943		571.237	60992.2	30732.3	0	1	0		40000	0	0.9165	0.0835
45	0.000496825	82.2	5.06437	43.23	5.05065	12714.2	9.04289	13179.3	7.99321	17807.1	8.65441	44022.2	7.67013		-38.97	0.0137165	465.13	1.04968	26215.1	0.98428		724.793	52018.9	22998.9	0	1	0		45000	0	0.892	0.108
46	0.000523228	53.62	5.06452	32.36	5.05216	7760.96	8.58768	8971.13	7.00354	8686.26	8.62591	34318.2	7.53702		-21.26	0.0123606	1210.17	1.58414	25631.9	1.08889		639.292	77996.8	28812.4	0	1	0		50000	0	0.875	0.125
47	0.000597067	101.33	5.07274	59.02	5.05694	13597.6	9.46223	14922.8	8.22445	15710.2	8.95902	41904.8	7.88334		-42.31	0.0157966	1325.16	1.23777	26194.7	1.07568		832.14	60563.6	27589.2	0	1	0
48	0.000476053	82.26	5.06392	55.64	5.05435	13123.4	8.86989	13441.6	7.50868	18087.7	8.87778	44374	7.74856		-26.62	0.0095727	318.28	1.36121	26286.3	1.12923		505.255	67742.4	30175	0	1	0
49	0.000372747	69.22	5.0564	42.68	5.04834	13635.9	8.53902	12287.6	6.97598	21084.6	8.30651	47480.2	7.19037		-26.54	0.00806332	-1348.28	1.56303	26395.6	1.11614		429.706	79499.9	29411.4	0	1	0
50	0.000376019	51.84	5.05478	32.03	5.04715	10077.6	7.76582	10509.9	6.46207	15350.5	8.44716	41349.9	7.38726		-19.81	0.00763251	432.36	1.30375	25999.5	1.0599		401.436	64755.2	26995.4	0	1	0
51	0.000436664	66.29	5.05921	42.47	5.05038	11930.9	8.4578	13620.9	7.8362	14532.7	8.37485	40577.3	7.40742		-23.82	0.00882755	1690	0.621608	26044.6	0.96743		465.198	29390.4	22326.9	0	1	0
52	0.000355774	40.69	5.05635	27.39	5.04867	8596.97	8.7334	9794.86	7.42389	9972.42	8.54702	35763.9	7.42029		-13.31	0.00768517	1197.88	1.30951	25791.5	1.12673		397.568	64277.7	30545.1	0	1	0
53	0.000530335	59.85	5.06322	42.35	5.05427	8487.73	8.204	9461.36	6.66909	10485.8	8.32304	36255.3	7.23371		-17.5	0.00894353	973.64	1.53491	25769.4	1.08934		464.676	75771.7	28697.5	0	1	0
54	0.000564096	84.76	5.06706	44.42	5.05193	11142.5	8.79035	11336.5	7.26579	13949.1	8.58964	39992.2	7.46406		-40.34	0.0151295	193.99	1.52456	26043.2	1.12558		796.814	76034.2	30235.9	0	1	0
55	0.00042771	87.27	5.06132	52.68	5.05106	15680.1	8.92988	16272.1	7.76766	20167.7	9.02431	46635.7	7.88658		-34.59	0.0102569	592	1.16222	26468	1.13773		547.434	57519.2	30418.6	0	1	0
56	0.00051199	76.35	5.0628	47.04	5.05206	11319.3	8.47313	12036.9	7.4436	16025.5	8.25979	42176.3	7.12195		-29.31	0.0107433	717.56	1.02953	26150.8	1.13784		566.474	50758.7	30741.4	0	1	0
57	0.000382286	49.48	5.05496	30.47	5.04715	9117.82	7.8921	10388.9	7.22045	13078.1	8.25344	38945.2	7.15817		-19.01	0.00780949	1271.12	0.671645	25867.1	1.09527		409.484	32311.1	28896.3	0	1	0
58	0.000559426	91.88	5.06661	61.59	5.05601	12338.8	8.77318	12870.6	7.79957	17439.5	8.28307	43609.8	7.23649		-30.29	0.0106037	531.72	0.973606	26170.3	1.04658		560.476	48148.6	26158.7	0	1	0
59	0.000628154	93.12	5.07092	53.53	5.05559	11176.4	8.67299	12635.4	8.08058	15969.4	8.86181	42251.4	7.6968		-39.59	0.0153299	1459.07	0.59241	26281.9	1.16501		806.086	28161.4	31968.6	0	0	1
60	0.000426509	50.83	5.05894	31.85	5.04958	9606.83	8.48561	11299.9	7.2004	10706.3	8.34309	36673.1	7.25832		-18.98	0.00936402	1693.02	1.28521	25966.8	1.08477		487.181	62567.5	28271.6	0	1	0
61	0.000418835	65.75	5.06066	41.68	5.05106	12337.3	9.02027	13355.8	7.60584	14785.4	8.51133	40891.2	7.30057		-24.07	0.00959061	1018.49	1.41443	26105.8	1.21075		503.6	69703.1	34431.9	0	1	0
62	0.000414439	82.33	5.05827	46.5	5.04851	14953.6	8.45999	14728.8	7.19064	21416.6	8.43848	47965.5	7.3197		-35.82	0.00976214	-224.74	1.26935	26548.9	1.11877		523.927	63692.4	29389.8	0	1	0
63	0.000483896	68.21	5.06282	44.74	5.05291	11527.6	8.62541	13340.5	7.22803	12367.4	8.49167	38283.4	7.26973		-23.47	0.00990487	1812.87	1.39738	25916	1.22195		518.713	68056.3	35181.4	0	1	0
64	0.000375109	66.14	5.05738	44.87	5.05005	13241.5	8.68407	13222.7	7.32504	18725	8.54839	45031.3	7.37751		-21.27	0.00733576	-18.83	1.35903	26306.3	1.17088		388.058	67970.2	32237.5	0	1	0
65	0.000527242	69.99	5.0668	38.9	5.05246	10441.8	9.10862	11098.7	7.37395	13043.8	8.78337	39052.4	7.69729		-31.1	0.014341	656.89	1.73467	26008.6	1.08608		748.151	86076.7	28295.2	0	1	0
66	0.000427779	72.48	5.06141	46.94	5.05195	13377.8	9.05724	15275.5	8.62624	15529	8.84585	41609.5	7.80771		-25.54	0.00946376	1897.64	0.431001	26080.5	1.03814		498.728	19652.4	25826.3	0	0	1
67	0.000390794	70.67	5.05841	47.81	5.05072	14571.2	8.82877	15186.9	6.99784	17938.4	8.48463	44130.4	7.44302		-22.86	0.00769151	615.62	1.83092	26192	1.04161		407.435	90930.6	25888.5	0	1	0
68	0.000646019	89.81	5.07653	57.72	5.06116	10842.6	9.56166	12212.6	8.20957	11942.5	9.0512	37898.7	8.00486		-32.09	0.015371	1370.03	1.35209	25956.1	1.04634		800.642	66234.6	26360.7	0	1	0
69	0.000490853	81.51	5.06426	43.77	5.05088	13220.3	9.03185	12559.1	6.74113	17605.7	8.83636	43836.1	7.87498		-37.74	0.0133801	-661.21	2.29072	26230.4	0.961387		706.744	115197	21839	0	1	0
70	0.000423756	79.07	5.06231	58.31	5.05478	14781.6	9.25605	16027.7	8.17035	18221.4	8.8502	44491.8	7.74594		-20.76	0.00753326	1246.12	1.0857	26270.5	1.10426		397.423	53039	28942.6	0	1	0
71	0.000613045	64.07	5.07146	40.74	5.05733	8499.34	9.07478	10650.8	8.3332	8200.79	8.60743	34016.2	7.45748		-23.33	0.0141337	2151.49	0.74158	25815.4	1.14994		730.014	34927.5	31681.9	0	1	0
72	0.000356275	57.3	5.05563	36.02	5.04792	12631.6	8.5023	14420	7.94783	14722.5	8.5815	40743.4	7.54497		-21.27	0.00770768	1788.39	0.554465	26020.9	1.03653		406.654	25934.9	25805.5	0	1	0
73	0.000334037	53.52	5.05724	32.79	5.04843	12049.8	9.24157	12887.2	8.14835	15758.7	9.14655	41917.8	8.03902		-20.73	0.00880235	837.49	1.09322	26159.1	1.10753		460.848	53823.4	29217.2	0	1	0
74	0.000557318	86.86	5.06736	61.02	5.05736	11144.7	8.59974	11286.4	7.27904	15816.5	8.91621	41812.2	7.85298		-25.84	0.00999828	141.68	1.3207	25995.7	1.06323		525.754	65893.5	27166.1	0	1	0
75	0.000354728	71.64	5.05595	41.8	5.04752	16086.5	8.722	17080.9	7.72965	20580.7	8.53097	47053.4	7.49974		-29.84	0.00843209	994.42	0.992357	26472.6	1.03124		451.444	48623.4	25089.3	0	1	0
76	0.000605681	89.6	5.06817	52.54	5.05442	12219.8	8.40274	14400.4	7.28396	11479.5	8.7595	37428.5	7.73136		-37.06	0.0137518	2180.63	1.11878	25949	1.02814		724.648	53758.5	25458.1	0	1	0
77	0.000384205	63.54	5.05844	37.78	5.04894	13537.4	8.7706	15492.9	8.27281	16062.2	8.93858	42238	7.82623		-25.76	0.00950149	1955.54	0.497786	26175.8	1.11235		500.834	22933.8	29441.6	0	0	1
78	0.000586714	80.43	5.06907	48.3	5.05521	10150.6	8.8035	9935.47	6.60274	12540.1	8.62174	38600.6	7.42759		-32.13	0.0138626	-215.16	2.20076	26060.5	1.19414		725.262	110253	33646.6	0	1	0
79	0.000498116	64.86	5.06353	36.38	5.05084	10162.8	8.69627	11089	7.31945	13238.7	8.84259	39265.2	7.81206		-28.48	0.01269	926.21	1.37681	26026.4	1.03052		662.979	67914.5	25499.8	0	1	0
80	0.000343418	58.03	5.05405	32	5.0458	12214.4	8.31595	10608	6.71134	19662.1	8.30488	45876.7	7.29898		-26.03	0.00825378	-1606.47	1.60461	26214.6	1.00589		438.719	81837.2	24080.1	0	1	0
81	0.000446515	87.15	5.06059	50.35	5.05006	14570.7	8.42391	14174.7	7.00607	21936.6	8.78285	48431.4	7.62903		-36.81	0.010526	-395.97	1.41783	26494.9	1.15382		563.109	71287.7	31196.2	0	1	0
82	0.000555173	80.88	5.06299	45.12	5.05077	10203.4	7.9447	8784.61	6.17242	17599.9	8.47589	43871.9	7.49286		-35.76	0.0122208	-1418.74	1.77229	26272	0.983035		646.799	90033.1	22879.7	0	1	0
83	0.000605212	96.3	5.06936	52.64	5.05391	12288	8.82513	11562.6	6.69372	16455.1	8.66168	42724.5	7.57814		-43.66	0.0154491	-725.42	2.13141	26269.3	1.08354		816.115	107296	27907.8	0	1	0
84	0.000368529	52.45	5.05655	33.32	5.04845	10752.8	8.5093	10823.6	6.51987	13834.9	8.59416	39872.5	7.52071		-19.14	0.00809689	70.76	1.98943	26037.6	1.07345		423.985	99400.7	27634.7	0	1	0
85	0.000365002	88.95	5.05585	56.46	5.04856	18128.5	8.36943	15920.5	6.80208	29214.4	8.41176	56139.1	7.30244		-32.49	0.0072879	-2208.04	1.56735	26924.7	1.10932		396.885	80575.4	28541.2	0	1	0
86	0.000543908	86.67	5.06844	55.68	5.05624	12270.6	9.01832	14035.5	8.45849	14376.7	9.03297	40425.9	7.87232		-30.99	0.0122017	1764.9	0.559831	26049.2	1.16064		641.076	26226.6	31982.9	0	0	1
87	0.000428886	82.69	5.06247	51.31	5.05207	14876.1	9.32102	16185.7	8.7061	19720.5	8.88722	46062.6	7.87201		-31.37	0.0104043	1309.52	0.614919	26342.1	1.01521		551.587	29436.4	24418.5	0	1	0
88	0.000352192	41.18	5.05839	24.47	5.04827	9513.81	9.39157	11195.9	7.27062	9561.33	9.19839	35268	8.18364		-16.71	0.0101226	1682.12	2.12095	25706.7	1.01475		522.84	104366	25031	0	1	0
89	0.000349217	66.47	5.05723	38.16	5.04794	15086.5	9.23207	14215.9	7.30399	20807.2	8.60047	47314.3	7.45676		-28.31	0.00929049	-870.57	1.92808	26507.1	1.1437		492.834	97274.5	30678.1	0	1	0
90	0.000381869	57.65	5.05686	35.44	5.04836	11456.2	8.53271	12154.7	7.45373	16247.5	8.34587	42512.6	7.18097		-22.21	0.00849838	698.51	1.07897	26265.1	1.1649		447.129	53250.2	31980	0	1	0
91	0.000370235	51.29	5.05777	33.51	5.04947	10547.3	8.83598	11626.8	7.75997	13892.7	8.83144	39958.1	7.6985		-17.78	0.00829659	1079.47	1.07601	26065.4	1.13293		432.609	52721	30581.3	0	1	0
92	0.000505411	64.63	5.06673	44.23	5.05601	10112	9.01969	11825.5	7.47696	10506.4	9.06413	36299.4	7.84641		-20.4	0.0107262	1713.47	1.54272	25793	1.21772		556.711	75422.7	35093.1	0	1	0
93	0.000345984	42.82	5.05353	26.29	5.04617	9518.88	7.98034	10842.8	7.03157	12999.6	8.38066	39064.6	7.36371		-16.54	0.0073636	1323.95	0.948769	26065	1.01695		384.72	46114.5	24782.5	0	1	0
94	0.000448364	70.42	5.0596	42.78	5.04996	12395.3	8.31582	13741.2	6.91605	13697	8.42256	39745.2	7.27531		-27.64	0.00963634	1345.82	1.39977	26048.3	1.14725		509.457	68642.9	31314.2	0	1	0
95	0.000513339	88.82	5.06455	54.44	5.05314	12715.6	8.76211	14073.6	8.25195	17695.3	8.46187	43998	7.33167		-34.39	0.0114073	1358.06	0.510154	26302.6	1.1302		604.756	24149.6	30207.2	0	0	1
96	0.000423263	92.39	5.05859	54.79	5.04936	16411.6	8.26544	15466.4	6.67395	24140.4	8.66029	50842.7	7.50799		-37.6	0.00923048	-945.26	1.5915	26702.3	1.1523		499.124	80520	30912.5	0	1	0
97	0.000383021	53.01	5.05743	36.53	5.05002	10572.9	8.53247	11493.4	6.51288	11439	8.59218	37359.1	7.50748		-16.48	0.00741279	920.48	2.01959	25920.1	1.0847		387.12	100059	28315	0	1	0
98	0.000455553	63.54	5.06108	39.65	5.05104	10494.9	8.5998	11219	7.34703	14143.8	8.60667	40207.2	7.59069		-23.89	0.0100439	724.09	1.25277	26063.3	1.01598		526.087	61914.5	24735.5	0	1	0
99	0.000420587	78.31	5.05908	52.41	5.05109	13857.6	8.34155	12742.2	6.5511	21639.6	8.65145	48090.5	7.56974		-25.9	0.00798712	-1115.39	1.79045	26450.9	1.08171		425.256	90637.8	27634.5	0	1	0
100	0.000372982	50.42	5.05782	29.76	5.04822	10953.4	8.86418	12986.7	8.58146	13577.5	8.80717	39354.3	7.70665		-20.66	0.00959739	2033.28	0.282724	25776.8	1.10052		500.53	12102.9	29248.9	0	0	1
101	0.000514735	103.53	5.06337	69.73	5.05416	14800.4	8.36136	15534.3	7.58105	21411.5	8.65245	47708.8	7.63333		-33.81	0.00920983	733.9	0.780311	26297.2	1.01912		494.302	38281.6	24658.9	0	1	0
102	0.000435815	56.96	5.06267	33.91	5.05106	10508.6	9.24773	12511.4	8.59569	10738	8.83266	36512	7.68958		-23.05	0.0116039	2002.77	0.65204	25774	1.14308		603.244	30599.2	31380.2	0	0	1
103	0.000509733	96.04	5.06503	61.13	5.05414	14326.5	8.95761	14819.4	7.80823	18211.3	8.57757	44558.7	7.46451		-34.92	0.0108895	492.89	1.14938	26347.4	1.11306		579.394	56976.2	29305.7	0	1	0
104	0.000487871	59.39	5.06289	38.47	5.05256	8585.77	8.4788	9227.43	7.35966	13130.3	8.85268	39204.1	7.78357		-20.92	0.0103375	641.66	1.11914	26073.8	1.0691		537.793	55315.4	27381.4	0	1	0
105	0.000404111	53.24	5.06002	34.42	5.05069	10715.5	9.11851	12751.2	8.55634	11667.6	8.51387	37639.5	7.39387		-18.82	0.00933049	2035.76	0.562166	25971.8	1.12		485.344	26072.5	30028.1	0	0	1
106	0.00046892	89.8	5.06171	49.74	5.05012	16643.3	8.66272	18952.5	8.45668	15556.3	8.50262	41707.6	7.40255		-40.06	0.0115814	2309.26	0.206036	26151.3	1.10006		619.129	7992.55	28852	0	0	1
107	0.000447109	71.69	5.06184	41.85	5.05066	13628.6	8.94949	15608	7.35326	14958.3	8.65644	41133.9	7.50878		-29.84	0.0111789	1979.4	1.59624	26175.6	1.14766		588.787	77832.4	31207.3	0	1	0
108	0.000410947	45.65	5.0582	26.17	5.04792	8366.24	8.4761	9421.97	7.10714	10240.3	8.57892	36105.4	7.52429		-19.48	0.0102813	1055.73	1.36896	25865	1.05463		533.545	67392.3	26866.5	0	1	0
109	0.000491567	45.82	5.06386	30.86	5.05332	7019.17	8.77423	8443.16	7.5074	8362.6	8.65122	34146.8	7.59395		-14.96	0.0105425	1423.98	1.26683	25784.2	1.05728		542.085	61917.3	27079.7	0	1	0
110	0.000425896	82.25	5.0608	48.3	5.05034	14815.1	9.03378	16261	8.58587	20182.8	8.62326	46442.9	7.54481		-33.95	0.0104604	1445.84	0.44791	26260	1.07845		556.972	20949.6	27662.6	0	0	1
111	0.000478509	63.45	5.06267	32.87	5.04931	10936.8	8.89749	12812.7	8.05751	12089	8.41708	37997.9	7.26936		-30.58	0.0133576	1875.92	0.839981	25908.9	1.14772		698.459	40123.2	31477.2	0	1	0
112	0.000376503	70.29	5.05812	42.63	5.04912	13917.1	8.77644	15499.6	8.4358	21257	8.9153	47617.9	7.82768		-27.66	0.00899956	1582.54	0.34064	26360.9	1.08762		477.638	15449.5	28019.9	0	0	1
113	0.000473001	70.33	5.06103	41.02	5.05019	11728.5	8.61836	12890.4	7.75173	15886.9	8.19222	42075.6	7.1129		-29.31	0.0108325	1161.82	0.866628	26188.7	1.07932		570.934	42169.6	27777	0	1	0
114	0.000538917	101.36	5.06811	61.98	5.05529	14890.9	9.23117	15676.8	8.01352	18924.9	8.71752	45180.3	7.66204		-39.38	0.0128232	785.92	1.21766	26255.4	1.05549		680.538	60096.9	26518.9	0	1	0
115	0.000373396	47.29	5.05633	29.84	5.04811	9461.49	8.52032	10258.1	6.63967	9926.19	8.49537	35655.8	7.50667		-17.45	0.00821813	796.6	1.88065	25729.6	0.988694		428.356	93235.8	23705.1	0	1	0
116	0.000426518	57.62	5.06024	39.41	5.05177	10401.5	8.59881	11205.2	7.10102	13880.3	8.76346	39932.6	7.58868		-18.21	0.00847329	803.73	1.49779	26052.3	1.17478		441.875	74085.7	32686.5	0	1	0
117	0.000402425	73	5.05841	49.74	5.05085	13745.7	8.58442	14361.4	7.4087	17797.6	8.45905	44095.3	7.29168		-23.26	0.00755501	615.7	1.17573	26297.8	1.16737		401.011	58170.6	32070.6	0	1	0
118	0.000356937	66.79	5.0585	43.02	5.05004	14751.5	9.13294	16836.1	8.98957	19183.2	9.15495	45645.3	7.97883		-23.78	0.00845236	2084.63	0.143379	26462.1	1.17613		446.398	5084.3	32344.3	0	0	1
119	0.000506505	47.6	5.06329	28.1	5.05095	7652.85	8.53048	9996.35	8.96876	8274.07	8.70098	34025.9	7.63965		-19.49	0.0123441	2343.5	-0.438285	25751.8	1.06132		636.697	-24257.7	27314.4	0	0	1
120	0.000412099	73.99	5.06151	43.4	5.05059	13685.2	9.27666	12450.5	7.12656	18683.1	8.97389	45074.8	7.85613		-30.59	0.0109208	-1234.68	2.15009	26391.7	1.11776		576.629	108739	29496.3	0	1	0
121	0.000377151	76.33	5.05799	47.47	5.04944	15760.9	8.80837	16986	8.1535	21651.1	8.86022	48069.5	7.82358		-28.86	0.00855335	1225.09	0.65487	26418.4	1.03664		456.527	31518.4	25413.7	0	1	0
122	0.000514077	79.2	5.0643	47.2	5.05242	12558.8	8.81402	14557.3	8.1633	13100.3	8.55907	39061.9	7.58503		-31.99	0.0118791	1998.49	0.650715	25961.6	0.974038		625.947	30537.2	22740.3	0	1	0
123	0.000488547	95.68	5.06615	54.17	5.05282	15105.2	9.40894	15667.6	8.27874	19563.4	8.75368	46122	7.50236		-41.51	0.0133267	562.43	1.1302	26558.6	1.25132		707.847	55947.3	36007.3	0	1	0
124	0.000412944	66.14	5.06144	45.1	5.05265	11964.6	9.24253	12714.5	8.34715	17251.9	8.90535	43310.8	7.78354		-21.04	0.00878511	749.93	0.895374	26058.8	1.12181		460.296	44018.8	30031.5	0	1	0
125	0.000447894	69.43	5.06254	49.83	5.05429	11835.4	8.82351	12592.7	7.60674	16727.1	8.9576	42815.4	7.82518		-19.6	0.00824873	757.31	1.21677	26088.3	1.13242		432.037	60081.4	30532.7	0	1	0
126	0.000538322	82.46	5.06779	50.27	5.0548	11196.9	9.09228	11315.5	7.74584	15197.3	8.88111	41228.1	7.8		-32.2	0.0129898	118.6	1.34644	26030.7	1.08111		681.691	67203.2	28024.8	0	1	0
127	0.00055078	106.39	5.06631	57.75	5.05235	14812.8	8.61329	13747	6.69382	21163.8	8.8125	47468.6	7.66867		-48.64	0.0139589	-1065.84	1.91947	26304.8	1.14383		746.583	97039.1	30886.9	0	1	0
128	0.000461887	74.97	5.06458	44.47	5.05243	12369.6	9.38141	12204.2	7.70992	16563.8	8.9446	42835.7	7.78868		-30.5	0.0121468	-165.32	1.67149	26271.8	1.15592		637.842	83740.1	31524.4	0	1	0
129	0.000390303	46.37	5.06003	29.45	5.05022	8956.84	9.08594	9159.15	7.19504	12706.1	9.17886	38706.4	8.1161		-16.92	0.00981371	202.31	1.8909	26000.3	1.06276		507.605	94342.7	27137.9	0	1	0
130	0.000514747	93.51	5.06352	55.28	5.05205	13689.6	8.55534	14695	7.91577	20364.2	8.49741	46708.5	7.51639		-38.23	0.0114723	1005.4	0.639568	26344.3	0.98102		611.845	30973	22706.7	0	1	0
131	0.000515137	77.13	5.06509	51.03	5.05461	10821.2	8.83136	10263.4	7.22522	15486.3	8.5291	41614.8	7.42417		-26.09	0.0104817	-557.83	1.60614	26128.5	1.10493		550.177	80865	29118.3	0	1	0
132	0.000336322	43.12	5.05449	26.49	5.04669	9916.5	8.46517	10689.2	7.03196	13131.9	8.4621	39065.4	7.32323		-16.63	0.00779998	772.73	1.43322	25933.5	1.13887		406.629	70888	31010.3	0	1	0
133	0.000568407	75.77	5.06257	48.18	5.0524	10177.7	7.65455	11470.2	6.53793	12691.5	8.21286	38545.2	7.12623		-27.6	0.0101711	1292.51	1.11663	25853.7	1.08663		536.155	54538.7	28477.6	0	1	0
134	0.000491754	92.62	5.06526	59.25	5.05433	14869.5	9.21946	14492.9	7.16313	18946.6	8.46943	45388.5	7.23708		-33.37	0.0109312	-376.6	2.05633	26441.9	1.23235		579.932	103193	35175.6	0	1	0
135	0.000451471	65.78	5.05937	42.82	5.05069	10908.9	8.06946	11714.9	6.95179	15850.4	8.51096	42063.9	7.34291		-22.97	0.00868145	806	1.11766	26213.5	1.16805		457.042	55077.2	32189.2	0	1	0
136	0.000424366	84.92	5.06064	48.9	5.05002	16193.6	9.14719	17633.4	8.47391	20188	8.37865	46426.5	7.33728		-36.03	0.0106176	1439.85	0.673275	26238.5	1.04137		566.911	32223.9	25830	0	1	0
137	0.000429414	69.58	5.06054	42.34	5.05049	12437	8.83606	12328.1	6.88638	15581.7	8.59246	41656.8	7.42135		-27.24	0.0100464	-108.89	1.94967	26075	1.17111		529.561	97592.6	32480.7	0	1	0
138	0.00040164	56.84	5.0573	31.69	5.04748	10401.4	8.39591	12226.7	8.12818	14993.9	8.42406	41051.5	7.32662		-25.15	0.00982397	1825.31	0.267725	26057.6	1.09744		516.348	11561	28814.6	0	0	1
139	0.000408682	47.22	5.05998	25.41	5.04808	8883.5	8.97943	8815.6	6.93315	12665.2	8.93688	38787.5	7.87371		-21.81	0.0118964	-67.9	2.04628	26122.2	1.06317		616.628	102382	27036.1	0	1	0
140	0.000441091	52.82	5.05962	30.35	5.04889	9826.61	8.40374	11894.4	7.40428	9656.64	8.55108	35392.9	7.44044		-22.46	0.0107327	2067.78	0.999457	25736.3	1.11064		559.094	47905.1	29795.7	0	1	0
141	0.000381127	61.37	5.05775	35.81	5.04831	12697.5	8.82999	13865.1	7.94911	16918.6	8.63532	42956.6	7.63979		-25.56	0.00944319	1167.61	0.880889	26038	0.995524		497.719	42876.8	23738.2	0	1	0
142	0.000500711	82.63	5.06453	48.11	5.05223	12680.9	8.8609	13340.7	7.69896	17285.7	8.72023	43509.6	7.65439		-34.52	0.0122961	659.78	1.16194	26223.9	1.06584		649.326	57437	27067.9	0	1	0
143	0.00052659	77.12	5.06392	46.94	5.05251	10832.4	8.52271	11129.2	7.24478	14955.5	8.56191	41024.6	7.60836		-30.18	0.0114089	296.77	1.27793	26069.1	0.953553		600.626	63599.5	21608.5	0	1	0
144	0.000448411	54.06	5.06085	35.87	5.05158	9208.74	8.49933	9916.08	6.69792	11819	8.67841	37761.2	7.5642		-18.19	0.00927049	707.33	1.80141	25942.2	1.11422		481.715	89363.3	29768.7	0	1	0
145	0.000461143	56.7	5.06136	30.6	5.04905	9943.23	8.69696	11514.3	7.57642	11802.9	8.50559	37750.5	7.42699		-26.1	0.0123045	1571.03	1.12054	25947.5	1.0786		641.324	54455.9	27982.6	0	1	0
146	0.000427619	51.12	5.06354	33.79	5.05302	9753.25	9.61803	12003.9	9.27226	8603.41	8.99087	34410.6	7.89995		-17.33	0.0105209	2250.68	0.345774	25807.2	1.09091		543.377	15038	28738.4	0	0	1
147	0.000494341	61.16	5.06437	38.2	5.05286	9482.43	9.06312	10574.3	7.61383	10525.8	8.49595	36324.4	7.4187		-22.96	0.0115136	1091.85	1.44929	25798.6	1.07725		598.64	71372.8	28063.9	0	1	0
148	0.000417001	55.54	5.06095	36.36	5.05147	10814.3	9.10439	12986.9	8.98112	12405.1	8.58796	38310	7.49067		-19.18	0.00947056	2172.52	0.123262	25904.9	1.09729		492.708	3990.6	28959.8	0	0	1
149	0.000379023	58.11	5.05731	33.37	5.04783	12042	8.7154	12718.2	7.23493	15338.9	8.49551	41484.4	7.41036		-24.74	0.00947375	676.12	1.48047	26145.5	1.08515		498.428	73347.5	28112.1	0	1	0
150	0.000490245	80	5.063	46.93	5.05148	12620.9	8.51562	14101	7.95449	18409.1	8.72204	44798.8	7.57938		-33.07	0.0115168	1480.05	0.561132	26389.6	1.14267		608.909	26576.6	30743.6	0	0	1
151	0.000491179	92.94	5.06425	60.46	5.05401	14927.3	8.88097	16126.4	7.66927	17538.2	8.65104	43876.8	7.58785		-32.48	0.0102385	1199.14	1.2117	26338.6	1.06319		544.407	59385.7	26821	0	1	0
152	0.000416222	78.56	5.06018	54.64	5.05236	13750.8	8.78746	12245.6	7.09088	21417.8	8.64561	47828.1	7.55869		-23.92	0.00781511	-1505.14	1.69658	26410.4	1.08692		414.676	86334.4	27935.5	0	1	0
153	0.000404588	58.04	5.05949	39.11	5.05109	11216	8.86854	12476.8	7.20704	12150.9	8.60016	38075.9	7.48445		-18.93	0.00839545	1260.72	1.6615	25925	1.11571		438.702	81814.3	29860.7	0	1	0
154	0.000453672	55.34	5.06302	37.93	5.05346	9248.41	9.31209	11700.6	9.56736	10997.6	8.30059	36774.9	7.2526		-17.41	0.0095573	2452.18	-0.255268	25777.3	1.04799		495.275	-15215.6	26622.3	0	0	1
155	0.000428382	57.55	5.05968	35.43	5.04993	10513.3	8.60701	11302.3	6.83593	12945.3	8.55921	39052.1	7.42119		-22.12	0.00975005	788.98	1.77108	26106.7	1.13802		509.623	87765	30794.5	0	1	0
156	0.000463458	60.15	5.06341	37.61	5.05231	10400.7	9.02516	12039.1	8.10714	12735.7	8.7714	38722.2	7.60052		-22.53	0.0110994	1638.46	0.918022	25986.5	1.17088		577.5	44262.6	32557.5	0	1	0
157	0.000493452	57.68	5.06131	34.38	5.05037	9290	8.23111	10832.3	6.80637	10504.5	8.37902	36493.6	7.22175		-23.3	0.0109306	1542.33	1.42475	25989.1	1.15726		569.832	69695	31874	0	1	0
158	0.000445381	58.79	5.06194	35.75	5.05103	10477.2	8.89073	11999.3	7.93408	13277.4	8.82001	39317.4	7.6978		-23.03	0.0109068	1522.15	0.956644	26040	1.12221		568.369	46310.1	30070.6	0	1	0
159	0.000368479	51.21	5.05503	29.12	5.04643	10306.8	8.0555	11680.5	7.42933	15181	8.58965	41310	7.56603		-22.09	0.00860636	1373.69	0.626171	26129.1	1.02363		452.408	29934.9	25052.2	0	1	0
160	0.000395465	60.24	5.05799	38.75	5.04961	10895.3	8.71153	10446.8	7.13367	14295	8.30283	40287.9	7.1773		-21.49	0.00837975	-448.48	1.57786	25993	1.12553		440.477	79341.6	30283.8	0	1	0
161	0.00052159	58.95	5.06565	32.45	5.05146	9563.42	8.95768	11614	7.70294	10048.1	8.61464	35823.3	7.5416		-26.5	0.0141874	2050.62	1.25475	25775.2	1.07304		735.871	60686.7	27876.5	0	1	0
162	0.0004743	89.57	5.06445	53.55	5.05269	14351.5	9.0713	14580.6	7.87516	20159.9	9.03235	46481.8	7.91122		-36.02	0.0117549	229.1	1.19614	26321.9	1.12113		623.765	59578	29734.4	0	1	0
163	0.000387072	58.66	5.05901	31.14	5.0478	11685.6	9.09504	11608.8	7.24617	15034.3	8.72918	41086.6	7.60197		-27.51	0.0112081	-76.79	1.84887	26052.3	1.12721		587.913	92520.2	30308.1	0	1	0
164	0.000529603	71.34	5.06312	39.89	5.05071	10871	8.27273	12724.6	7.53968	12257.3	8.31887	38088.3	7.14602		-31.46	0.0124061	1853.65	0.73305	25831	1.17285		651.763	34798.8	32811.7	0	1	0
165	0.000490685	77.92	5.06401	43.15	5.05114	12897.4	9.03298	14631.5	8.31619	14779.6	8.58088	40747.1	7.47262		-34.77	0.0128715	1734.17	0.716794	25967.5	1.10826		678.345	34105.5	29445.4	0	1	0
166	0.000380899	53.1	5.05534	31.34	5.047	10355.5	8.22932	10598	6.46263	12016.1	7.97494	37959.7	6.82769		-21.76	0.00833817	242.49	1.76668	25943.6	1.14726		438.668	88091.7	31419.3	0	1	0
167	0.00031129	50.86	5.05448	31.3	5.04692	12612.8	8.82478	12964.8	6.90024	15096.4	8.72928	41303.3	7.60545		-19.55	0.00755817	351.99	1.92454	26206.9	1.12383		397.459	95875.2	29984.4	0	1	0
168	0.000479565	76.51	5.06221	40.8	5.04971	12305.3	8.59871	13035.3	7.35773	16137.7	8.6344	42411.5	7.46678		-35.71	0.0125028	729.98	1.24098	26273.8	1.16762		660.848	61319	32107.3	0	1	0
169	0.000483374	61.24	5.06179	36.04	5.05054	10001.9	8.26285	11660.8	7.28118	11965.9	8.72084	37994.8	7.6106		-25.2	0.0112473	1658.88	0.981672	26028.9	1.11024		587.566	47424.7	29483.1	0	1	0
170	0.000311795	45.03	5.05413	27.68	5.04656	11411.4	8.86661	13385.6	8.51641	13257.1	8.41294	39307.8	7.29721		-17.35	0.0075611	1974.21	0.350209	26050.7	1.11573		395.405	15536.3	29736	0	0	1
171	0.00052382	68.15	5.0614	38.5	5.04992	9949.78	7.92483	11450.3	7.0643	12244.8	8.29241	38150.7	7.20219		-29.64	0.011476	1500.48	0.860532	25905.9	1.09021		603.438	41526.1	28604.8	0	1	0
172	0.000526944	81.97	5.06559	57.38	5.05605	12211.1	8.73916	13166.2	7.17237	14650.1	8.49367	40505.9	7.40915		-24.59	0.0095378	955.13	1.56679	25855.7	1.08452		501.48	77384.5	28370.1	0	1	0
173	0.000398639	53.52	5.0601	32.7	5.04995	11980.5	8.95281	14561.4	8.34347	9990.77	9.13493	35855.8	8.00753		-20.81	0.0101424	2580.88	0.609343	25865	1.1274		527.93	27886.3	30505.1	0	0	1
174	0.000440491	58.57	5.06073	35.73	5.05041	9914.29	8.76853	10233.8	7.04934	12218.5	8.58236	38202.7	7.4827		-22.85	0.0103236	319.49	1.71919	25984.2	1.09965		539.032	85639.9	28998.5	0	1	0
175	0.000571003	103.25	5.0686	56.22	5.05353	13472.4	8.81646	11538.1	6.78766	21209.9	8.96285	47572.3	7.85349		-47.03	0.0150621	-1934.3	2.0288	26362.4	1.10937		800.136	103374	29105.9	0	1	0
176	0.000438936	46.37	5.06325	28.64	5.05157	8745.2	9.33752	10868.3	8.69797	8985.12	9.02504	34697.7	7.95746		-17.73	0.0116855	2123.06	0.639549	25712.6	1.06758		602.003	29854.4	27666.3	0	1	0
177	0.000503019	72.23	5.06529	44.56	5.05341	11234	8.92782	12377.9	7.78143	14725	8.81088	40932.1	7.63254		-27.68	0.0118743	1143.86	1.14639	26207.1	1.17834		621.397	56175.7	32709.9	0	1	0
178	0.000436519	68.74	5.06153	43.22	5.05151	12015.8	8.97739	13344.5	8.21552	15553.2	8.58531	41760.5	7.404		-25.52	0.0100258	1328.67	0.761864	26207.3	1.18132		526.811	36764.5	32858.5	0	1	0
179	0.000458306	49.61	5.0596	30.15	5.0495	8223.73	8.16525	10296.5	7.95939	10292.1	8.46065	36133.4	7.33745		-19.46	0.0101051	2072.78	0.20586	25841.3	1.1232		524.717	8220.2	30318.9	0	0	1
180	0.000538905	90.87	5.06723	62.49	5.05689	12651.9	9.07704	12905.3	7.9114	17490.4	8.44704	43720.8	7.35489		-28.38	0.0103336	253.41	1.16563	26230.4	1.09215		545.059	58028.3	28377.3	0	1	0
181	0.000481466	94.92	5.0618	59.1	5.05186	15248.4	8.47092	15110.3	6.72492	19292.8	8.53137	45485	7.45058		-35.82	0.00993229	-138.14	1.746	26192.2	1.08079		532.435	87438.1	27847.3	0	1	0
182	0.000387599	76.63	5.05876	48.12	5.05001	15163.9	8.95583	14320	7.24585	21214.1	8.6799	47738.7	7.62195		-28.51	0.00875016	-843.87	1.70998	26524.6	1.05795		466.018	86342.6	26373	0	1	0
183	0.000544206	77.69	5.06792	45.22	5.05397	11847.9	9.28122	13413.9	7.6194	13302.7	8.57274	39455.2	7.4491		-32.47	0.0139562	1565.95	1.66182	26152.4	1.12363		730.278	81525.2	30029.2	0	1	0
184	0.000484543	81.1	5.06062	50.86	5.05113	12382.9	8.11209	13042.1	7.1672	18285.1	8.4613	44472.8	7.4279		-30.24	0.00949105	659.25	0.944891	26187.7	1.0334		504.792	46585.3	25482.1	0	1	0
185	0.000474048	71.8	5.06479	47.08	5.05417	11941.5	9.29437	12836.7	7.47716	13598.1	8.71884	39546	7.6706		-24.71	0.0106196	895.18	1.81721	25948	1.04823		555.688	89965.4	26463.8	0	1	0
186	0.000452764	58.79	5.06294	36.6	5.05194	10367	9.08109	11969.7	7.49586	10878.2	8.83368	36698.4	7.73667		-22.18	0.0109987	1602.73	1.58523	25820.2	1.09702		572.117	77658.9	29030.6	0	1	0
187	0.000425227	55.85	5.05944	32.49	5.04903	10569.5	8.7164	11639.9	7.0307	12551.8	8.48363	38526.5	7.44001		-23.36	0.0104091	1070.43	1.6857	25974.7	1.04362		543.817	83214.6	26206.3	0	1	0
188	0.000337665	52.08	5.05582	35.8	5.04897	12180.8	8.81862	13956.6	8.13736	14186.3	8.74233	40275.7	7.79204		-16.28	0.00685265	1775.81	0.681267	26089.4	0.950292		358.913	32287.5	21425.2	0	1	0
189	0.000400096	77.55	5.05994	45.06	5.04968	14723.6	9.1336	14766.3	7.90331	19897.5	8.75148	46304.1	7.68988		-32.49	0.0102668	42.63	1.2303	26406.6	1.0616		545.829	61472.2	26673.2	0	1	0
190	0.000427124	59.76	5.05756	37.47	5.04903	10955.3	7.94139	12116.6	6.61282	13994.6	8.48524	40147.7	7.34806		-22.29	0.00853002	1161.31	1.32857	26153	1.13717		448.791	65267.3	30705.7	0	1	0
191	0.000306387	49.41	5.05363	30.54	5.04646	11865.1	8.56745	12487.2	7.50363	16471.4	8.79858	42584.3	7.76201		-18.87	0.00716357	622.11	1.06381	26112.9	1.03658		377.048	52568.6	25715.9	0	1	0
192	0.00057216	67.29	5.06704	40.66	5.05393	9776.46	8.37856	12023.4	6.99659	9017.78	8.90236	34780.5	7.84007		-26.64	0.0131145	2246.95	1.38196	25762.7	1.06229		682.363	66851.3	27351.7	0	1	0
193	0.000550847	81.24	5.06722	43.71	5.05236	11499	8.95104	10867.4	6.83165	15990.3	8.73127	42148.2	7.726		-37.53	0.0148562	-631.67	2.11938	26157.9	1.00527		780.342	106601	24105.7	0	1	0
194	0.000541183	53.85	5.06448	36.09	5.05392	7752.63	8.26084	9524.45	7.27734	8962.26	8.50467	34714.4	7.34592		-17.75	0.0105648	1771.82	0.983492	25752.1	1.15875		545.989	47402.8	32185.2	0	1	0
195	0.000337599	60.81	5.05486	42.81	5.04882	13670.1	8.35047	13086.8	6.586	20311.3	8.73991	46630.3	7.69322		-18	0.00603268	-583.3	1.76447	26319.1	1.04669		319.634	88806.9	26015.4	0	1	0
196	0.000420737	61.33	5.05995	41.32	5.05145	10700.5	8.41045	10370.1	6.57168	16634	9.10568	42837.6	8.02762		-20.02	0.00850518	-330.43	1.83877	26203.5	1.07807		445.279	92269.1	27699.7	0	1	0
197	0.000415128	60.5	5.05849	40.47	5.05044	11587.1	8.57639	12951	7.45449	13915.2	8.2563	39862.9	7.20773		-20.03	0.00805387	1363.89	1.1219	25947.7	1.04857		422.723	54731	26480.9	0	1	0
198	0.000359424	80.63	5.05844	43.96	5.04818	16281.1	9.25718	12149.1	7.10429	26082.5	9.04289	52888.6	7.82068		-36.67	0.0102661	-4131.97	2.15288	26806.2	1.22221		549.976	111776	34304.4	0	1	0
199	0.000404494	59.88	5.05815	35.73	5.04875	11258.2	8.32741	11834.5	6.4752	13663.1	8.78226	39656.1	7.69383		-24.15	0.00939777	576.36	1.85222	25992.9	1.08843		494.039	92034.4	28428.4	0	1	0
200	0.000594401	65.25	5.07032	41.44	5.05668	9103.03	9.16943	11344	9.04178	8056.7	8.40069	33811.3	7.25761		-23.81	0.0136429	2241	0.127654	25754.6	1.14308		705.956	4141.69	31399.6	0	0	1
201	0.000552342	83.4	5.06691	45.76	5.05256	11533.6	8.77377	11316.3	7.21412	17356.9	8.80219	43468.7	7.71625		-37.63	0.0143572	-217.31	1.55964	26111.8	1.08593		755.491	78199.5	28184.9	0	1	0
202	0.000456442	91.2	5.06179	55.86	5.05158	15630.5	9.00729	15659.5	7.54612	19566	8.31146	45890.9	7.21552		-35.33	0.0102058	29.03	1.46117	26325	1.09594		545.62	73029.6	28472.2	0	1	0
203	0.000435025	44.49	5.06073	29.2	5.05102	8198.34	8.87766	9861.86	7.04692	8504.13	8.49882	34286.2	7.42028		-15.29	0.00971615	1663.52	1.83074	25782	1.07854		501.098	89873.5	28144.9	0	1	0
204	0.00055059	72.03	5.06605	43.27	5.05339	10306.9	8.66325	11916.4	7.45448	11051.1	8.54462	36892.6	7.41253		-28.76	0.0126623	1609.48	1.20877	25841.5	1.1321		661.873	58829	30763.3	0	1	0
205	0.000367738	74.95	5.05677	44.92	5.0483	15518.9	8.68433	15516.9	7.29277	20327.2	8.57811	46637.8	7.53314		-30.03	0.00847484	-2.02	1.39156	26310.5	1.04498		453.772	69579.9	25938.2	0	1	0
206	0.000332058	46.05	5.05574	29.91	5.04808	10773.6	8.85021	12140	8.04382	14905.4	8.85013	40995.2	7.82223		-16.14	0.0076631	1366.44	0.806384	26089.8	1.0279		399.295	38952.7	25304.9	0	1	0
207	0.000541308	105.26	5.06746	60.94	5.05399	14996.4	9.03574	13852.9	7.25527	21507.1	8.84228	47755.8	7.73112		-44.32	0.0134661	-1143.52	1.78047	26248.6	1.11116		717.625	90167.1	29309.2	0	1	0
208	0.000486198	75.47	5.06229	47.39	5.05204	11665.7	8.58579	12363	7.53349	16038.5	8.33199	42243.8	7.17438		-28.08	0.0102505	697.3	1.0523	26205.3	1.15761		540.607	51917.8	31675	0	1	0
209	0.000663568	87.69	5.07255	52.7	5.05728	10233.6	8.90095	11793.5	8.19657	12677.1	8.43898	38708.9	7.38512		-34.99	0.0152644	1559.9	0.704381	26031.8	1.05386		798.21	33659.1	26661	0	1	0
210	0.00039612	76.27	5.05637	43.56	5.04757	14074.2	7.95587	13703.1	6.67936	21942.6	8.68799	48221.9	7.60533		-32.72	0.00880105	-371.09	1.2765	26279.3	1.08266		472.772	64196.2	27853.5	0	1	0
211	0.000437142	67.64	5.05859	39.98	5.04902	11245.5	8.04948	12622.1	7.4864	16717.8	8.5695	42817.6	7.46662		-27.67	0.0095756	1376.62	0.56308	26099.8	1.10288		506.45	26777.4	29044.3	0	0	1
212	0.000388436	54.98	5.05817	35.07	5.04949	10894.1	8.7571	11641.8	7.60132	15723.1	8.44887	41954.5	7.28527		-19.91	0.00867927	747.7	1.15579	26231.3	1.1636		453.874	57041.7	31948.6	0	1	0
213	0.000455503	73.58	5.06425	49.54	5.05433	12727.1	9.36246	14648.5	8.36251	12094.2	8.84506	37966.4	7.82057		-24.04	0.00991286	1921.39	0.999949	25872.3	1.02449		519.683	48076.1	25352.1	0	1	0
214	0.000482265	56.01	5.06586	33.35	5.05273	9133.44	9.33779	10770.7	8.2449	10255.7	9.02092	36111.8	7.86494		-22.67	0.013135	1637.28	1.09289	25856.1	1.15598		679.42	53007.3	31942.7	0	1	0
215	0.000394694	66.02	5.05908	42.37	5.05032	12239.8	8.89512	12405.5	7.81444	17959.8	8.65184	44141.1	7.47715		-23.65	0.00875367	165.71	1.08068	26181.3	1.17469		461.333	53868.1	32553.3	0	1	0
216	0.000366164	56.27	5.0566	40.71	5.05022	12017	8.59656	13054.4	7.07578	14464.6	8.32127	40600.7	7.17081		-15.56	0.00638059	1037.35	1.52077	26136.1	1.15046		334.589	75001.3	31386.9	0	1	0
217	0.000390492	53.91	5.05785	33.5	5.04895	10516	8.37676	11317.5	6.86208	13994.2	8.98808	40145.7	7.94934		-20.41	0.00889749	801.51	1.51468	26151.6	1.03874		465.284	74932.4	25785.4	0	1	0
218	0.000320524	53.8	5.05392	34.43	5.04707	12745.1	8.34174	13107.8	6.58016	15782.6	8.68889	41935.2	7.4838		-19.38	0.00685244	362.69	1.76158	26152.6	1.20509		362.002	87716.2	34102.1	0	1	0
219	0.000378044	54.03	5.05825	31.78	5.0485	11735.2	9.0744	13629.4	8.1853	12628.5	8.53229	38522	7.42346		-22.25	0.00975137	1894.2	0.889105	25893.5	1.10883		509.819	42561	29548	0	1	0
220	0.000388625	51.18	5.05923	31.92	5.04969	10348.1	9.05737	11857.7	7.25052	10367.8	8.68074	36310.8	7.52379		-19.26	0.0095437	1509.58	1.80684	25943	1.15695		496.445	88832.4	31904.6	0	1	0
221	0.000294153	39.49	5.05285	27.48	5.04693	10378.9	8.33406	11803.2	6.79401	11414.1	8.88159	37361.9	7.77542		-12.01	0.00592173	1424.33	1.54005	25947.8	1.10617		308.097	75577.9	29360.5	0	1	0
222	0.000352934	61.19	5.05852	46.19	5.05223	13300.6	9.27338	15534.1	9.28051	16729.5	8.90911	43017.9	7.76988		-15.01	0.00628257	2233.49	-0.00713354	26288.5	1.13923		329.139	-2590.17	30673	0	0	1
223	0.000427306	52.23	5.05778	32.06	5.04872	8957.4	7.74569	11162.6	7.72146	12097.1	8.76494	37996.5	7.6342		-20.18	0.00906364	2205.23	0.0242272	25899.3	1.13074		473.362	-993.869	30637.8	0	0	1
224	0.000544845	73.14	5.06415	41.59	5.05152	10616.3	8.48872	11396	7.18947	14452.8	8.19449	40481.7	7.10252		-31.55	0.0126276	779.72	1.29925	26028.9	1.09197		662.931	64182.8	28569.5	0	1	0
225	0.000452061	64.88	5.06432	45.43	5.05491	11183	9.3326	12151.4	8.07371	14901.1	9.03687	41136.9	7.93038		-19.45	0.00940396	968.39	1.2589	26235.8	1.10649		489.648	61976.5	29088.7	0	1	0
226	0.000475632	76.52	5.06353	46.23	5.05216	13871.2	9.15786	16870.5	7.32241	12906.5	8.43868	38945.7	7.40089		-30.3	0.0113649	2999.34	1.83545	26039.2	1.03779		598.545	88772.9	25850.3	0	1	0
227	0.000485967	71.72	5.06155	40.09	5.04992	11374.5	8.38377	11897.6	6.80784	14523	8.52172	40526.1	7.43942		-31.63	0.0116266	523.19	1.57593	26003.1	1.08229		612.962	78273.3	28111.6	0	1	0
228	0.000473256	65.93	5.06181	45.58	5.05311	10551.5	8.46281	11589.4	6.79129	11595.8	8.61313	37499.7	7.53835		-20.35	0.00869884	1037.93	1.67152	25904	1.07478		455.292	82538	27834.9	0	1	0
229	0.000338869	38.79	5.05535	30.45	5.04996	9107.57	8.57554	11140.1	7.65429	9289.58	8.45403	35075.6	7.30009		-8.34	0.00539124	2032.55	0.921243	25786	1.15395		277.902	44029.6	31911.3	0	1	0
230	0.000471096	86.52	5.06171	54.55	5.05191	13291.8	8.63302	14377.7	8.17549	22017.5	8.29204	48598.2	7.09584		-31.97	0.00979629	1085.95	0.457531	26580.6	1.19619		521.785	21790.6	33229.1	0	0	1
231	0.000589244	70.58	5.07208	42.55	5.05673	9562.13	9.34961	11076	7.69239	10152.8	9.14953	35842.4	8.13838		-28.04	0.0153412	1513.89	1.65721	25689.7	1.01114		795.099	81346.7	24867.5	0	1	0
232	0.000508423	80.1	5.06195	46.66	5.05081	11783.9	8.06163	12667.2	6.96365	15720.2	8.79174	41791.6	7.72666		-33.45	0.0111311	883.33	1.09798	26071.4	1.06508		590.004	54015.8	27182.6	0	1	0
233	0.000380224	47.92	5.05833	29.55	5.04895	10686.5	9.11449	13150.6	8.20967	9432.16	8.4574	35267.9	7.38671		-18.37	0.00938499	2464.09	0.904823	25835.7	1.07069		487.62	42777	27698.6	0	1	0
234	0.000425813	61.07	5.06163	38.31	5.05138	11767.6	9.25863	13549.1	8.195	13165.6	8.76851	39173.6	7.79175		-22.76	0.0102589	1781.44	1.06363	26007.9	0.976757		535.703	51400.2	22829.9	0	1	0
235	0.000553869	88.09	5.066	48.94	5.05235	12385	8.54665	13451	7.63272	17385.2	8.85273	43574.1	7.88527		-39.15	0.0136453	1066.07	0.913929	26188.8	0.967458		721.414	44630.4	22184.1	0	1	0
236	0.000346416	43.87	5.05849	31.13	5.0508	10418.5	9.62199	12596.5	8.97914	10609.5	8.66907	36614.5	7.54725		-12.73	0.00768621	2178.01	0.642855	26005	1.12182		397.04	29964.7	30085.8	0	0	1
237	0.000519515	65.44	5.06239	41.29	5.05199	9138.62	8.12731	10732	7.55373	12032.6	8.55183	37943.1	7.52872		-24.15	0.010399	1593.35	0.573583	25910.5	1.02311		544.098	27085.8	25245.2	0	1	0
238	0.000308551	47.22	5.05351	30.45	5.04677	11560.6	8.46564	11920.3	6.91278	15495.9	8.71677	41676.7	7.65401		-16.77	0.00674581	359.72	1.55286	26180.8	1.06276		354.06	77283.4	26957.3	0	1	0
239	0.000393163	60.39	5.06003	43.98	5.05269	11891	9.04073	11945.3	6.95239	15759	8.84347	41904.2	7.73237		-16.41	0.00734823	54.27	2.08834	26145.2	1.11111		383.822	104363	29410.2	0	1	0
240	0.000621301	92.94	5.07015	69.57	5.06077	12043.9	8.69055	14039.7	7.40967	12110.8	8.40095	38073.2	7.29448		-23.37	0.00937756	1995.88	1.28087	25962.3	1.10648		492.248	62047.9	29361.5	0	1	0
241	0.000402011	65.22	5.06062	40.2	5.05064	13323.1	9.23811	15302.2	8.58453	14835	8.77364	41027.8	7.62645		-25.02	0.00998566	1979.11	0.653585	26192.8	1.14719		524.303	30700.1	31166.6	0	0	1
242	0.000469821	65.22	5.06226	37.19	5.05043	11658.2	8.77499	13660.8	7.32241	12320	8.62368	38339.4	7.54323		-28.03	0.0118273	2002.68	1.45257	26019.5	1.08044		619.397	70626	28002.7	0	1	0
243	0.000410349	86.17	5.05946	54.62	5.05065	15991.2	8.70601	16544.8	7.737	22210.5	8.73983	48601.7	7.68044		-31.55	0.00880037	553.63	0.969013	26391.2	1.05939		471.568	47897	26578.5	0	1	0
244	0.000331942	36.66	5.05731	25.97	5.04972	8611	9.36013	10460.3	8.64312	9825.06	8.90492	35666.8	7.74041		-10.68	0.00758566	1849.32	0.717014	25841.7	1.16451		389.963	34001.4	32383.7	0	1	0
245	0.000489313	77.85	5.06265	48.4	5.05213	12406.6	8.70106	13764.3	7.99245	16380.5	8.30947	42546.6	7.14019		-29.46	0.0105211	1357.76	0.70861	26166.1	1.16928		555.516	34072.7	32297.9	0	1	0
246	0.000417467	57.03	5.06078	35.22	5.05057	11169.2	9.06602	12904.2	7.81667	12496.7	8.6783	38559.4	7.4262		-21.81	0.0102076	1735.01	1.24934	26062.7	1.2521		532.188	60732.2	36542.1	0	1	0
247	0.000361191	48.95	5.05593	31.19	5.04805	10516.2	8.50706	12068.4	7.59117	12328.6	8.46909	38280.9	7.41907		-17.76	0.00787933	1552.15	0.915888	25952.3	1.05002		411.727	44242.2	26548.8	0	1	0
248	0.000599681	70.69	5.07085	42.77	5.05614	9094.41	8.85737	11374	8.95214	10226.8	9.11879	35934.4	8.00772		-27.92	0.014714	2279.62	-0.0947659	25707.7	1.11107		763.621	-7017.91	29845.8	0	0	1
249	0.000597574	129.87	5.06688	68.07	5.05228	16832.2	8.49072	15879	6.91161	23426.3	8.43424	49987	7.40595		-61.8	0.0146	-953.22	1.57911	26560.7	1.02829		791.802	79908.9	24853.7	0	1	0
250	0.000415966	81.76	5.05784	49.04	5.04897	15314.5	8.35921	15511.9	7.20968	22078.4	8.21723	48414.9	7.16543		-32.72	0.008863	197.44	1.14952	26336.5	1.0518		475.87	57278.8	26253.4	0	1	0
251	0.000540346	79.78	5.06529	48.24	5.05321	11330.4	8.43178	12371.9	7.33096	15212.8	8.83174	41214	7.72139		-31.54	0.0120793	1041.56	1.10082	26001.2	1.11035		635.503	53999.6	29516.5	0	1	0
252	0.000463065	71.81	5.05924	47.89	5.05105	11608.1	7.94652	12455.6	6.82463	15551.5	8.35012	41512.7	7.2415		-23.92	0.00819039	847.44	1.12188	25961.2	1.10862		433.439	55246.7	29469.9	0	1	0
253	0.000496179	75.55	5.06405	45.54	5.0524	12342.8	8.80948	14155.9	8.02483	14306.5	8.6546	40488.9	7.5357		-30.01	0.0116449	1813.07	0.784647	26182.5	1.1189		612.257	37419.3	29762.7	0	1	0
254	0.000425647	68.31	5.06041	37.61	5.0491	11971.5	9.00302	11720	7.64109	16699.5	8.55935	42993	7.47628		-30.7	0.0113125	-251.46	1.36193	26293.5	1.08307		596.326	68348.2	27860	0	1	0
255	0.000488863	77.87	5.06145	48.66	5.05152	11729.7	8.3892	12095.8	7.17121	15576.4	8.33402	41641.1	7.29301		-29.21	0.00993399	366.12	1.21799	26064.7	1.04101		525.909	60533.3	25985.9	0	1	0
256	0.000453623	66.31	5.06272	43.77	5.05292	11466.3	9.1095	13664.7	9.0788	14534.1	8.53251	40549.5	7.47395		-22.53	0.00979879	2198.41	0.0306915	26015.4	1.05856		512.469	-663.837	26912.6	0	0	1
257	0.000353928	56.73	5.0573	37.84	5.04959	11941.8	8.7506	13904.2	8.44647	13753.1	9.26908	39740.8	8.19692		-18.89	0.00770284	1962.36	0.304135	25987.8	1.07216		404.032	13244.4	27620.3	0	0	1
258	0.000433047	76.71	5.06001	48.91	5.05095	13246.8	8.60497	14464.9	7.84054	16575.8	8.46044	42570.6	7.31307		-27.8	0.00906006	1218.08	0.764431	25994.8	1.14736		480.803	37003.5	31373.3	0	1	0
259	0.000496034	83.16	5.06483	47.36	5.05206	14040.2	9.21991	15964.1	7.53514	14416.5	8.5003	40355.8	7.57657		-35.8	0.0127689	1923.92	1.68477	25939.4	0.923732		674.244	82314.6	20247.2	0	1	0
260	0.000450802	49.91	5.06101	30.66	5.05041	8427.38	8.6968	9519.81	7.3838	10665.2	8.54405	36637.9	7.38387		-19.25	0.0105996	1092.42	1.313	25972.7	1.16019		549.23	64557.5	32036.7	0	1	0
261	0.000468202	78.21	5.0607	47.86	5.05079	12877.6	8.37259	13329.3	6.96721	17062.4	8.4553	43277.2	7.37099		-30.35	0.00990463	451.76	1.40537	26214.8	1.0843		525.581	69816.9	28000.4	0	1	0
262	0.000433801	55.58	5.06075	38.37	5.05218	9864.97	8.85808	11185.7	7.84024	12220.8	8.47844	38219.7	7.40392		-17.22	0.00857556	1320.76	1.01784	25998.8	1.07451		445.998	49571.3	27726.8	0	1	0
263	0.00056729	58.66	5.0671	33.21	5.05262	7630.67	8.72445	8705.53	7.55581	10074.5	8.52375	36023.8	7.35636		-25.45	0.0144831	1074.86	1.16864	25949.3	1.16739		749.606	57357.2	32420.3	0	1	0
264	0.000502447	81.12	5.06464	49.08	5.05288	12639.9	8.92699	13590.5	7.88628	16869	8.65924	43117.9	7.60795		-32.04	0.0117595	950.53	1.04071	26248.9	1.05129		620.014	51085	26315.6	0	1	0
265	0.000460572	64.78	5.06463	35.88	5.05121	11497.2	9.40225	13371.3	8.62856	12971.4	8.93999	38941.4	7.81596		-28.9	0.0134272	1874.17	0.773688	25970	1.12402		700.258	36810.3	30231	0	1	0
266	0.000482908	65.7	5.06291	38.76	5.05127	10335.6	8.65089	11939.2	7.91369	11951.7	8.79875	37724	7.67711		-26.94	0.0116424	1603.64	0.737199	25772.3	1.12164		609.058	35256.3	30309.7	0	1	0
267	0.000453127	78.23	5.06286	46.99	5.05173	13861	9.28651	15200.8	8.21293	15818.1	8.49678	41811.5	7.39402		-31.24	0.0111259	1339.74	1.07358	25993.4	1.10276		587.537	52339.3	29144.5	0	1	0
268	0.000471879	55.47	5.06309	33.28	5.05136	8515.2	8.78321	9358.5	7.25991	9983.57	8.89252	35875.3	7.86181		-22.19	0.0117324	843.3	1.5233	25891.8	1.03071		608.811	75321.6	25643.5	0	1	0
269	0.000437337	45.58	5.06199	29.61	5.05162	8443.59	9.21389	10250.3	8.29338	9876.43	8.52177	35749.5	7.41121		-15.98	0.0103701	1806.72	0.92051	25873.1	1.11057		534.485	44218.8	29655.2	0	1	0
270	0.000475938	65.19	5.0626	41.39	5.0522	10932.6	8.62274	12574.9	7.72197	13471.8	8.63158	39480.8	7.52097		-23.8	0.0103945	1642.36	0.900773	26009	1.11061		543.524	43396.3	29521.6	0	1	0
271	0.00058312	67.28	5.0709	40	5.05573	8712.11	9.18748	9475.58	7.51112	10723.1	8.90021	36508.7	7.76351		-27.28	0.0151685	763.48	1.67635	25785.6	1.1367		785.705	83054.2	31049.3	0	1	0
272	0.000433147	59.46	5.06189	36.75	5.05126	10614.7	9.14862	11496.1	7.45184	11920.6	8.82438	37817.9	7.74761		-22.71	0.0106303	881.43	1.69679	25897.3	1.07677		554.225	83957.9	27941.4	0	1	0
273	0.000532352	124.71	5.06691	76.44	5.05484	17822	9.24969	17590.7	8.16147	23453.1	8.26717	49949.8	7.18882		-48.26	0.0120723	-231.29	1.08822	26496.7	1.07835		651.875	54642.3	27421	0	1	0
274	0.000508008	69.02	5.06521	46.93	5.05503	10100.5	8.85974	10157.6	7.0405	13409.1	8.64439	39348.1	7.48009		-22.09	0.0101807	57.14	1.81923	25939	1.1643		531.127	90904.5	32275.8	0	1	0
275	0.000421427	62.09	5.06101	35.07	5.0496	11793.3	8.9856	12845.4	7.57577	14848.2	9.11381	40840.9	8.09091		-27.02	0.0114099	1052.15	1.40982	25992.7	1.0229		597.516	69439.1	25152.1	0	1	0
276	0.000525822	83.24	5.06679	56.86	5.05637	11998.8	8.98123	12816.5	7.83164	15791.6	8.72335	41934.8	7.59638		-26.38	0.0104198	817.7	1.1496	26143.2	1.12697		547.37	56662.1	30205	0	1	0
277	0.000483651	57.56	5.06252	40.05	5.05347	8986.06	8.23753	10491.8	7.37661	12441.6	8.99948	38389.6	7.87682		-17.51	0.0090473	1505.77	0.860926	25948	1.12267		469.875	41540.5	30185.3	0	1	0
278	0.000483671	79.67	5.06341	52.12	5.05342	12935.3	8.89604	13745.9	7.54207	16239	8.5264	42376	7.44078		-27.55	0.00998418	810.56	1.35397	26137	1.08562		526.759	66887.8	28143.8	0	1	0
279	0.00038605	61.95	5.05663	40.91	5.04917	12057.1	8.29746	12968.8	7.51098	18379.6	8.46157	44544.3	7.35931		-21.04	0.00746037	911.74	0.786482	26164.8	1.10225		394.058	38412.4	28947.9	0	1	0
280	0.000355245	37.28	5.05618	25.05	5.0484	8170.98	8.42154	10101.9	7.53939	8600.79	8.85287	34533.1	7.68899		-12.23	0.00778387	1930.95	0.882151	25932.3	1.16388		401.424	42176.6	32261.5	0	1	0
281	0.000379668	66.29	5.05763	41.74	5.04924	13319.6	8.79992	13636	7.4146	17440.8	8.37742	43669.1	7.29873		-24.55	0.00838987	316.46	1.38532	26228.3	1.07869		444.043	68949.6	27706.2	0	1	0
282	0.000530184	71.82	5.06525	51.99	5.05631	10487.4	8.55765	11895.6	7.50156	12786.8	8.65159	38432.5	7.54003		-19.83	0.00894204	1408.24	1.05609	25645.8	1.11156		466.932	51396.3	29932.5	0	1	0
283	0.000447676	88.68	5.05981	52.72	5.05003	14919.9	8.50304	13646.1	6.78785	20965.3	8.33437	47397.9	7.23182		-35.96	0.00978295	-1273.78	1.71519	26432.7	1.10254		525.107	87033.3	28694.6	0	1	0
284	0.000509922	60.71	5.06388	41.82	5.05424	9696.69	8.4161	11546.9	6.45055	10258.5	8.75056	36207.8	7.61622		-18.89	0.00964143	1850.16	1.96555	25949.4	1.13434		500.962	96427.5	30767.8	0	1	0
285	0.000524979	85.51	5.06502	55.83	5.05445	11980.3	8.63377	11908	7.22829	16998.8	8.54942	43152.2	7.4268		-29.68	0.010566	-72.28	1.40548	26153.3	1.12262		557.979	70346.2	29977.4	0	1	0
286	0.000380677	62.33	5.06078	38.92	5.05085	12958	9.50063	13801.6	7.77042	15311.6	9.21007	41400.7	8.08895		-23.41	0.00993185	843.54	1.73021	26089.1	1.12113		520.002	85667	29967.2	0	1	0
287	0.000434942	58.98	5.06256	36.95	5.05182	11337.3	9.29446	13415.2	8.6534	12370.3	8.76209	38208.2	7.67278		-22.04	0.0107342	2077.94	0.641064	25838	1.08931		558.75	29975.3	28627.6	0	1	0
288	0.000411163	62.35	5.05806	36.17	5.04842	11862	8.52789	12417.2	7.02437	15288.5	8.39903	41517.5	7.31036		-26.18	0.00964135	555.27	1.50352	26229	1.08868		508.247	74621	28204.8	0	1	0
289	0.00044861	50.99	5.06	31.24	5.04987	8824.15	8.38615	10262.7	7.34565	11008.2	8.51828	36575.1	7.42213		-19.75	0.0101381	1438.54	1.0405	25566.9	1.09615		526.655	50586.2	29240.6	0	1	0
290	0.000525568	101.47	5.06717	53.13	5.05218	14669.3	9.05477	14283.2	7.65783	21735.2	9.24411	48212.4	8.17119		-48.34	0.0149932	-386.05	1.39694	26477.2	1.07292		798.001	70233	27168.9	0	1	0
291	0.000512129	74.08	5.06573	47.63	5.05443	10809.9	8.94807	11446.1	7.24574	12181.5	8.80705	38155.1	7.73658		-26.45	0.0113032	636.28	1.70233	25973.6	1.07047		591.61	84480.3	27549.7	0	1	0
292	0.000545054	90.18	5.06788	53.78	5.05457	13084.2	9.026	14814.5	8.34199	14977.9	8.89409	41121.9	7.75232		-36.4	0.0133128	1730.3	0.684008	26144.1	1.14177		702.041	32470.1	30944.4	0	1	0
293	0.000401935	61.68	5.06101	37.8	5.0507	12243.8	9.36654	14368.7	9.18258	13651.5	8.93929	39797.2	7.89718		-23.88	0.0103092	2124.85	0.183952	26145.7	1.04211		539.338	7072.76	25960	0	0	1
294	0.000487901	82.04	5.06548	48.39	5.05295	12970.9	9.3484	13320.1	7.90171	16319.5	8.70734	42582.8	7.62072		-33.64	0.0125345	349.2	1.44669	26263.3	1.08662		660.367	71985.2	28067.5	0	1	0
295	0.000472	72.78	5.06529	44.33	5.05321	12045.8	9.37512	13328	8.22389	13983.6	9.12093	40020.4	8.06533		-28.46	0.0120778	1282.21	1.15123	26036.8	1.05561		632.352	56279.3	26743.5	0	1	0
296	0.000420794	42.02	5.05941	28.73	5.05075	7958.82	8.72513	10137.2	8.5997	8919.26	8.37113	34738.9	7.31337		-13.29	0.00866768	2178.37	0.125434	25819.7	1.05775		446.674	4093.31	27067.9	0	0	1
297	0.000464069	46.03	5.06152	26.86	5.04982	8357.6	8.56267	10490.3	7.39993	8509.62	8.63654	34238	7.49862		-19.17	0.0117058	2132.73	1.16274	25728.4	1.13792		604.46	56004.4	31167.6	0	1	0
298	0.00045591	66.21	5.06365	43.88	5.05355	11187.5	9.08265	12086.1	7.60341	13958.6	8.87505	40062.2	7.72442		-22.33	0.0100997	898.62	1.47924	26103.6	1.15064		527.313	73063.4	31428.2	0	1	0
299	0.000564024	89.53	5.06888	63.14	5.05849	11668.4	9.06972	13146.7	8.61653	16605.2	8.64704	42838.8	7.59087		-26.38	0.0103901	1478.24	0.453183	26233.6	1.05617		545.887	21180.9	26574.8	0	0	1
300	0.000361215	53	5.05576	33.16	5.04785	11265.1	8.58811	12383.3	7.46451	13331.3	8.32851	39357.7	7.29777		-19.84	0.00790958	1118.22	1.1236	26026.3	1.03074		415.319	55061.8	25510.4	0	1	0
301	0.000427184	55.34	5.05945	34.85	5.05005	10177.5	8.69341	11472.3	7.67358	13073.8	8.29061	39200.4	7.22866		-20.49	0.00939496	1294.81	1.01984	26126.5	1.06194		490.238	49696.9	26970.6	0	1	0
302	0.000406361	49.83	5.06002	33.52	5.05117	9575.92	8.82778	10919.3	7.47077	11726.7	8.9655	37754.9	7.84425		-16.31	0.00885736	1343.36	1.35701	26028.2	1.12124		459.178	66507.2	30034	0	1	0
303	0.000437395	49.61	5.06164	29.95	5.05049	8578.27	8.99787	10058.5	8.06481	10441	8.80041	36463.3	7.70449		-19.66	0.0111512	1480.24	0.933059	26022.4	1.09592		577.22	45172.7	28773.5	0	1	0
304	0.000343692	50.02	5.05445	32.1	5.04732	11173.7	8.38726	12376.1	7.33659	13425.4	8.23597	39161	7.22401		-17.92	0.00712976	1202.41	1.05067	25735.6	1.01196		374.408	51331	24862.4	0	1	0
305	0.000397957	59.94	5.05985	38.36	5.05062	11638.9	8.95579	12740.6	7.5531	13914.6	8.80806	40073.3	7.66331		-21.58	0.00923647	1101.71	1.40269	26158.6	1.14475		483.404	69032.8	31078.8	0	1	0
306	0.000445598	52.3	5.0609	29.16	5.04912	9060.27	8.77533	10474.5	7.6051	10142.1	8.49429	35907.7	7.28602		-23.14	0.011777	1414.25	1.17023	25765.7	1.20827		611.992	57097.2	34647.7	0	1	0
307	0.00068081	118.46	5.07343	85.44	5.06243	12604.4	8.61746	12079.3	7.19912	19323.7	8.60515	45783.6	7.53639		-33.02	0.0109966	-525.06	1.41834	26460	1.06876		582.85	71442	26978	0	1	0
308	0.000516009	80.23	5.06432	52.01	5.05383	11559.8	8.52043	10642.2	6.61482	17733	8.7206	43914	7.72651		-28.22	0.0104906	-917.6	1.9056	26181.1	0.994089		552.749	96197.8	23523.4	0	1	0
309	0.000464461	81.21	5.06135	44.62	5.04974	13489.7	8.73332	11950.3	6.58849	18746.9	8.33571	44939.2	7.19905		-36.59	0.0116155	-1539.36	2.14483	26192.3	1.13667		617.363	108781	30640.9	0	1	0
310	0.000395613	71.56	5.06135	43.6	5.05099	13705.8	9.34228	13734	7.7248	17566.9	9.4525	43648.4	8.38616		-27.97	0.0103557	28.21	1.61748	26081.5	1.06634		545.756	80845.7	27235.4	0	1	0
311	0.000441404	73.91	5.06073	45.7	5.05089	11977.4	8.49887	12346.7	7.50925	18732.8	8.83843	45184	7.73072		-28.22	0.00983853	369.33	0.989619	26451.2	1.10771		520.146	49111.6	28934	0	1	0
312	0.000399919	56.16	5.05909	34.13	5.0494	11668	8.91493	13391	7.42732	13169.2	8.46959	39280.8	7.33744		-22.03	0.00968265	1722.99	1.48761	26111.5	1.13216		506.162	72657.4	30496.4	0	1	0
313	0.00043202	52.88	5.05882	35.26	5.05041	9330.37	8.12147	10793.6	6.99354	11274.5	8.63612	37158.6	7.54969		-17.62	0.00841047	1463.25	1.12793	25884.2	1.08644		438.144	54933.1	28437.6	0	1	0
314	0.000435544	60.43	5.06324	42.21	5.05407	10977	9.26985	12468.5	7.81792	12207.3	8.94276	38147.6	7.8247		-18.22	0.00916603	1491.41	1.45193	25940.3	1.11806		476.522	71104.9	29962.9	0	1	0
315	0.000604287	111.9	5.07032	68.14	5.05659	14848	8.95883	16576.8	8.44496	18771.5	8.58912	45140.6	7.45702		-43.75	0.0137304	1728.78	0.513875	26369.1	1.1321		730.269	23965	30236	0	0	1
316	0.000573782	94.97	5.06234	59.92	5.05239	11452.6	7.75946	12094.5	7.05871	17918.4	8.04309	43993.2	6.9877		-35.04	0.0099536	641.9	0.70075	26074.8	1.05539		532.72	34395.6	26694.7	0	1	0
317	0.000287187	40.8	5.05246	27.44	5.04639	10327.5	8.64529	11036.5	7.75873	15428.2	8.47231	41622.4	7.35421		-13.36	0.00606365	709	0.88656	26194.2	1.1181		316.542	43619	29710.9	0	1	0
318	0.000415737	69.54	5.05965	43.8	5.05046	12229.5	8.75082	12117.1	7.33615	16483	8.70563	42496.7	7.67052		-25.75	0.00918873	-112.34	1.41467	26013.6	1.03511		485.186	70845.9	25741.9	0	1	0
319	0.000493756	58.9	5.06624	38.74	5.05479	9260.29	9.45188	10620.6	8.263	10808.2	8.57766	36703.8	7.41176		-20.15	0.0114515	1360.35	1.18888	25895.6	1.1659		592.727	58083.5	32399.3	0	1	0
320	0.000627561	75.78	5.07293	40.95	5.05515	9539.8	9.29706	10225.5	7.36167	11217.6	8.8119	36943.4	7.75784		-34.83	0.017786	685.67	1.93539	25725.8	1.05406		924.132	96083.7	26977.3	0	1	0
321	0.000457393	104.31	5.06326	62.69	5.05226	17723.3	9.12474	18115.8	8.20238	25250.1	8.78047	51859.2	7.67394		-41.62	0.0110024	392.45	0.922355	26609.1	1.10653		591.739	45725.3	28717.6	0	1	0
322	0.00039984	48.74	5.05784	29.37	5.04843	9742.3	8.58052	11516.2	7.47696	10281.4	8.45771	36181.3	7.422		-19.36	0.00941265	1773.9	1.10356	25899.9	1.03571		489.992	53404.2	25885.5	0	1	0
323	0.000475956	56.31	5.06504	33.48	5.05228	9339.69	9.25643	9974.53	6.58102	10502.1	9.02506	36289.5	7.87612		-22.83	0.012758	634.84	2.67541	25787.3	1.14894		660.729	133136	31659.5	0	1	0
324	0.000384047	50.03	5.05699	31.54	5.04855	9819.48	8.2823	11002.2	7.00928	11978.2	8.81584	37829.9	7.81821		-18.49	0.00844075	1182.69	1.27302	25851.7	0.997633		440.527	62468.4	24029.9	0	1	0
325	0.00057939	56.29	5.0675	37.09	5.05549	7731.84	8.58483	9813.62	7.65708	7298	8.48028	33012.8	7.35172		-19.2	0.0120126	2081.77	0.927751	25714.8	1.12856		619.828	44305.8	30713.2	0	1	0
326	0.000628602	104.74	5.07473	64.72	5.05938	12619.1	9.45562	13769.8	8.64198	15926.9	8.98814	42028.7	7.90902		-40.02	0.0153531	1150.66	0.813638	26101.7	1.07912		807.674	39531.2	27854.4	0	1	0
327	0.000621798	92.85	5.07437	53.43	5.05745	11747.6	9.55655	13497.8	9.03637	14289	8.90688	40405.8	7.81223		-39.42	0.0169149	1750.21	0.520179	26116.8	1.09465		885.167	24258.7	28615.7	0	0	1
328	0.000359625	52.41	5.05749	31.91	5.04847	11570.2	9.03053	12842.7	7.68577	13513.5	8.77523	39515.1	7.67064		-20.5	0.00902365	1272.55	1.34476	26001.6	1.10458		471.683	65965.4	29227.7	0	1	0
329	0.000335806	70.93	5.05597	49.63	5.04962	16131.3	8.93063	16181.6	7.74747	22532.7	8.52497	49030.5	7.44888		-21.3	0.00635091	50.3	1.18316	26497.8	1.07608		338.845	59107.5	27306.3	0	1	0
330	0.000416439	62.45	5.0593	39.98	5.05036	11735.4	8.73389	13066	6.84528	11596.7	8.54025	37423.3	7.51582		-22.46	0.00894705	1330.66	1.88862	25826.6	1.02443		469.812	93100.2	25394.7	0	1	0
331	0.00038332	43.75	5.05745	25.34	5.0476	9345.28	8.71126	11508.7	8.36408	9335.22	8.52245	35258.3	7.40545		-18.41	0.0098517	2163.45	0.347176	25923.1	1.117		510.995	15195.3	29926.9	0	0	1
332	0.000479578	64.11	5.06368	43.07	5.05375	10534.7	8.89386	12806	8.96227	12764.2	8.70341	38842.8	7.58262		-21.05	0.00992744	2271.32	-0.0684093	26078.6	1.12079		517.422	-5691.78	29960.7	0	0	1
333	0.000444908	73.54	5.05979	43.34	5.04972	12612.7	8.48568	13055.5	7.19084	16981.9	8.3834	43296.8	7.30983		-30.2	0.0100713	442.8	1.29484	26314.9	1.07357		533.763	64299.1	27363.4	0	1	0
334	0.000439448	63.29	5.05972	39.05	5.05011	11553.9	8.69945	13102.7	7.68279	13306.1	8.25971	39336.6	7.22373		-24.24	0.00961225	1548.81	1.01667	26030.5	1.03598		504.852	49284.5	25768.5	0	1	0
335	0.000457675	64.6	5.06112	38.88	5.05057	10907	8.62397	11113.3	6.95526	15132.5	8.66249	41261.8	7.56564		-25.72	0.0105542	206.34	1.6687	26129.3	1.09685		553.429	83228.9	28713.2	0	1	0
336	0.000378323	51.46	5.05653	34.38	5.04903	10902.6	8.52604	12779.3	7.65924	11551.3	8.32253	37455.9	7.22084		-17.07	0.00749921	1876.72	0.866796	25904.6	1.10169		392.03	41463.1	29180.1	0	1	0
337	0.000390489	55.06	5.05876	35.32	5.0499	11548.1	8.90491	13608.9	8.00532	11488.9	8.71374	37245.5	7.66567		-19.74	0.00885756	2060.86	0.899591	25756.6	1.04807		462.618	42918.7	26646.7	0	1	0
338	0.000481451	104.52	5.06379	67.61	5.05375	16297.1	9.05235	15021.3	7.63587	23468.7	8.47798	49956.3	7.39947		-36.91	0.010041	-1275.82	1.41648	26487.6	1.07851		538.961	72099.7	27437.7	0	1	0
339	0.000491485	67.18	5.0641	39.51	5.05189	9847.83	8.9688	10450.8	7.60567	11480.6	8.55301	37512.7	7.49588		-27.67	0.0122106	602.94	1.36313	26032.1	1.05713		638.199	67553.7	26824.4	0	1	0
340	0.000453438	65.6	5.06337	43.47	5.05336	11308.5	9.29666	12079.1	7.87591	14168.4	8.67787	40246.1	7.58372		-22.13	0.0100037	770.59	1.42076	26077.7	1.09414		522.313	70267.3	28629.6	0	1	0
341	0.000629956	100.14	5.07131	61.33	5.05715	12357	8.8469	13710.7	7.92293	14911.7	8.76208	40953.2	7.72518		-38.81	0.0141616	1353.65	0.923972	26041.5	1.0369		746.891	44845	25803.3	0	1	0
342	0.000412702	64.48	5.05834	38.78	5.04904	11382.4	8.4303	11242.8	7.13234	17587.9	8.57367	43793.3	7.57477		-25.7	0.00929805	-139.6	1.29796	26205.4	0.998894		490.603	65037.5	23739.3	0	1	0
343	0.000396255	59.1	5.05812	33.99	5.04829	11716.8	8.71653	11968.3	6.54141	14155.8	8.43518	40342.1	7.30627		-25.11	0.00983322	251.52	2.17512	26186.3	1.12891		516.771	108504	30259.4	0	1	0
344	0.000298397	41.16	5.05471	24.45	5.0464	10980.2	9.16944	12704.4	8.41588	13101.7	9.04204	39201.7	7.94362		-16.71	0.00830903	1724.13	0.753563	26100	1.09842		432.161	35954	28820.9	0	1	0
345	0.000500978	74.34	5.06326	47.29	5.05279	11080.1	8.61541	10516.5	6.83471	16043.7	8.4338	42197.2	7.31868		-27.05	0.0104714	-563.61	1.78071	26153.5	1.11513		550.622	89598.9	29602.7	0	1	0
346	0.000441673	69.88	5.06254	43.02	5.05179	11789	9.23019	13039.9	8.54248	15119.8	8.79841	41286.1	7.71381		-26.86	0.0107542	1250.92	0.687713	26166.3	1.0846		564.57	33134.7	28063.6	0	1	0
347	0.000471036	53.95	5.06198	35.92	5.0523	9077.74	8.61313	10488.7	6.88244	10122.6	8.48433	35905.5	7.33789		-18.04	0.00967734	1410.96	1.73069	25783	1.14643		501.907	85123.3	31538.6	0	1	0
348	0.000486937	67.93	5.06187	38.47	5.05019	11109.3	8.40514	12765.5	7.59879	13514.9	8.73647	39464.9	7.70716		-29.46	0.0116805	1656.29	0.80635	25950.1	1.02932		613.485	38661.2	25515.7	0	1	0
349	0.000433151	63.11	5.05888	42.1	5.05069	10775.5	8.16516	11879	7.2388	14942.2	8.74263	41023.7	7.68913		-21.01	0.0081952	1103.49	0.926367	26081.5	1.0535		430.77	45214.8	26593.4	0	1	0
350	0.000378546	52.27	5.05866	30.36	5.04851	10570.7	9.11121	11577.8	7.50427	11209.3	8.69905	37104.8	7.56143		-21.91	0.0101451	1007.05	1.60694	25895.5	1.13762		529.166	79339.9	30985.6	0	1	0
351	0.000615532	90.76	5.0729	59.43	5.05941	11162	9.16291	10958.6	7.15563	14889	8.78444	41103.5	7.62038		-31.33	0.0134901	-203.35	2.00727	26214.5	1.16406		705.835	100567	31988.3	0	1	0
352	0.000468575	89.76	5.06251	54.16	5.05175	14513.1	8.79079	14863.9	7.82046	21789	8.69049	48257.6	7.61058		-35.61	0.010759	350.77	0.97033	26468.6	1.07991		573.559	48165.8	27526.7	0	1	0
353	0.000403474	63.7	5.05943	36.78	5.0491	12248.2	8.8755	12646.8	7.44304	16736.7	8.62617	43030.8	7.37597		-26.93	0.010329	398.65	1.43246	26294.1	1.2502		543.381	71224.2	36215.9	0	1	0
354	0.000568609	59.04	5.06807	36.43	5.05465	8109.09	8.91222	9956.56	7.8701	8234.06	8.44384	34095.7	7.3252		-22.61	0.0134162	1847.47	1.04212	25861.7	1.11864		693.422	50258.7	30070.5	0	1	0
355	0.000459335	63.84	5.06326	40.93	5.05271	10854.2	9.01972	11490	6.95001	12935.2	8.83552	39030.9	7.75376		-22.91	0.0105459	635.79	2.06971	26095.7	1.08176		550.203	102850	27992.2	0	1	0
356	0.000417822	65.62	5.06064	40.26	5.05059	12299.8	8.97406	13119.6	7.15862	14118.5	8.72384	40238.7	7.60075		-25.35	0.0100451	819.81	1.81544	26120.3	1.12309		527.606	89952	30034.2	0	1	0
357	0.000425746	47.59	5.0594	32.13	5.05077	8706.24	8.31263	10146.5	6.84941	10460.8	8.66037	36321.1	7.49378		-15.47	0.00863115	1440.29	1.46321	25860.3	1.16659		447.027	71720.4	32469.2	0	1	0
358	0.000430931	79.34	5.05832	54.1	5.05089	14264.7	8.13465	15415.6	7.11089	17998.7	8.3535	44437.7	7.20295		-25.24	0.00743123	1150.9	1.02376	26439	1.15055		396.801	50037.1	31088.6	0	1	0
359	0.000586729	110.14	5.06749	60.69	5.05323	14738.2	8.76415	15205.1	7.59223	19586.3	8.30699	45920.8	7.20809		-49.45	0.0142612	466.93	1.17192	26334.5	1.0989		762.511	58128.8	28610.7	0	1	0
360	0.000450279	69.92	5.06198	44.56	5.052	12127	8.9294	13871.8	8.2806	13610.9	8.60016	39519	7.52342		-25.36	0.00998804	1744.86	0.648801	25908.1	1.07674		524.762	30695.2	27928.8	0	1	0
361	0.000460002	55.02	5.05937	34.08	5.04978	8870.46	8.0636	10187.8	7.21121	12538.1	8.41908	38554.4	7.40596		-20.94	0.00959061	1317.38	0.852385	26016.3	1.01312		500.471	41301.9	24639.7	0	1	0
362	0.000439929	77.84	5.06251	50.6	5.05275	14091.2	9.15803	15116.7	7.88689	17317.3	8.81869	43464.5	7.73048		-27.24	0.00975995	1025.55	1.27114	26147.1	1.0882		515.238	62531.4	28263	0	1	0
363	0.000411436	65.73	5.06041	40.22	5.05043	12230.1	9.11519	12616.9	7.85736	16797	8.60611	43054.6	7.49749		-25.51	0.00998145	386.8	1.25783	26257.7	1.10861		524.583	62504.7	29172.9	0	1	0
364	0.000438686	61.89	5.0615	39.86	5.05171	10847	8.7431	11457	6.97792	13877	8.91257	39952.6	7.75258		-22.03	0.00978889	610.02	1.76518	26075.5	1.15999		511.475	87648.9	31923.8	0	1	0
365	0.000405782	55.1	5.05913	37.32	5.05088	10604.9	8.6742	12296.7	7.69703	11916.7	8.71629	37931.1	7.58326		-17.78	0.00825407	1691.82	0.977171	26014.5	1.13304		430.484	47166.7	30637.3	0	1	0
366	0.000476322	61.21	5.06175	40.29	5.05218	10377.7	8.35999	12158	6.69201	11030.8	8.72913	37042.4	7.63643		-20.92	0.00957017	1780.24	1.66798	26011.7	1.0927		499.428	81618.5	28623.4	0	1	0
367	0.000434778	79.92	5.06064	48.53	5.05067	14171	8.8403	15074	7.90059	18419.9	8.44761	44603.6	7.35322		-31.39	0.00996621	902.99	0.939716	26183.6	1.09439		529.7	46082.8	28535.9	0	1	0
368	0.000675889	118.48	5.07423	77.83	5.06064	12905	8.84235	13155.5	7.67605	17981.1	8.73366	44187.5	7.58575		-40.65	0.0135823	250.48	1.1663	26206.4	1.14791		719.764	58064.5	31189	0	1	0
369	0.000406251	72.74	5.05676	44.39	5.04847	13436.3	8.1129	15259.4	7.8928	20796.1	8.26927	47242.7	7.2141		-28.35	0.00829193	1823.16	0.220096	26446.6	1.05517		442.946	9181.62	26311.7	0	0	1
370	0.000372167	55.15	5.05805	34.13	5.04904	12067.6	9.0142	13265	7.42148	14375.9	8.68963	40346.9	7.54161		-21.02	0.00901021	1197.39	1.59273	25970.9	1.14802		471.531	78439	31430.1	0	1	0
371	0.000397098	57.03	5.05959	33.06	5.04909	11782.2	9.04339	13764.6	8.2095	12248.8	8.86784	38148.8	7.68292		-23.97	0.0104988	1982.4	0.833888	25900	1.18492		548.908	39712	33345.8	0	1	0
372	0.000482261	49.2	5.0644	29.33	5.05174	8733.97	9.15245	11177.9	7.41758	8132.1	8.73844	33824.5	7.64711		-19.87	0.0126679	2443.97	1.73487	25692.4	1.09133		653.263	84299.7	28873.9	0	1	0
373	0.000486006	103.43	5.06461	61.75	5.05291	16441.5	9.22847	16916.2	8.22396	21299.2	8.51445	47771.8	7.40744		-41.68	0.0117025	474.74	1.00451	26472.6	1.10701		626.804	49750.7	28877.7	0	1	0
374	0.000482149	64.05	5.06427	38.68	5.05233	10718.2	8.95532	12646.1	8.3669	12549.9	8.86257	38532.8	7.75766		-25.37	0.0119438	1927.93	0.588419	25983	1.10491		622.561	27493	29262.4	0	0	1
375	0.000426842	58.85	5.06131	34.16	5.05004	10517.5	8.97082	11793.7	8.15672	14457.9	9.0466	40574.4	7.90824		-24.69	0.0112653	1276.24	0.814099	26116.5	1.13837		587.957	39428.7	30801.9	0	1	0
376	0.000411145	57.91	5.05745	34.22	5.04822	10946	8.27574	12592.8	7.71006	14831.1	8.42417	41011.7	7.38109		-23.7	0.00922555	1646.88	0.565674	26180.6	1.04308		484.978	26636.8	25973.3	0	1	0
377	0.000304788	37.65	5.05344	26.66	5.0474	9977.56	8.50066	12052.4	7.06763	9443.99	8.76977	35198.7	7.74916		-10.99	0.00603836	2074.84	1.43303	25754.8	1.02061		312.908	69576.6	25275.8	0	1	0
378	0.000341038	49.97	5.05549	30.02	5.04718	11586.8	8.90421	13458.8	8.53922	14438.5	8.24189	40409.9	7.13611		-19.96	0.00830126	1872	0.36499	25971.4	1.10578		435.023	16377.5	29317.5	0	0	1
379	0.000459597	87.27	5.0631	57.27	5.05339	14071.8	8.98173	14175.7	7.92389	20721.2	8.61881	47109.1	7.43897		-30	0.00971014	103.91	1.05784	26388	1.17985		515.507	52788.2	32604.4	0	1	0
380	0.000447677	79.76	5.06307	44.93	5.05093	14024	9.07912	14628	7.62595	18301.6	9.04917	44708.2	7.902		-34.83	0.0121361	603.97	1.45317	26406.7	1.14717		641.636	72054.5	30952	0	1	0
381	0.000401676	56.44	5.05863	36.28	5.04989	10403.8	8.6418	11871.8	8.05352	14437	8.74858	40564.9	7.7326		-20.16	0.00873855	1467.96	0.588276	26127.9	1.01598		457.088	27945.8	24671.1	0	1	0
382	0.000391396	56.87	5.05929	39.54	5.0514	11871.2	8.9727	13927	7.71739	11990.1	8.62912	37939	7.4714		-17.32	0.00788598	2055.77	1.2553	25948.9	1.15772		411.619	60709.4	31937	0	1	0
383	0.000401132	64.22	5.05876	38.68	5.04928	12992.6	8.48985	14389.3	6.90904	15154.5	8.9215	41249.4	7.79604		-25.54	0.00947531	1396.71	1.58081	26094.8	1.12547		499.306	77643.7	30178.5	0	1	0
384	0.000414985	73.8	5.06099	42.43	5.05004	13224.9	8.99001	12626.1	7.34006	19195.3	9.18677	45608.8	8.09206		-31.37	0.010951	-598.79	1.64995	26413.5	1.0947		578.922	83096.4	28321.6	0	1	0
385	0.000416883	81.75	5.06116	46.12	5.04999	15282.2	9.25791	15250.9	7.73504	19363.4	8.76445	45650.3	7.61444		-35.63	0.0111679	-31.37	1.52287	26286.9	1.15		594.024	76174.9	31213.2	0	1	0
386	0.000365599	35.94	5.05722	24.41	5.04906	7921.56	8.96916	10077.7	8.07022	7134.52	8.36174	32801.7	7.23236		-11.54	0.00816051	2156.12	0.898935	25667.2	1.12938		419.566	42790.6	30801.9	0	1	0
387	0.000452342	46.93	5.06141	28.96	5.05058	8187.17	8.67218	10116.4	7.54114	7807.71	8.71815	33481.2	7.53397		-17.97	0.0108283	1929.21	1.13104	25673.5	1.18418		559.384	54622.8	33535.4	0	1	0
388	0.000498429	78.4	5.06167	45.11	5.05048	12395.9	8.10271	13662.6	7.07455	16318.8	8.59097	42564.2	7.43562		-33.29	0.0111969	1266.71	1.02815	26245.4	1.15535		593.134	50140.9	31522	0	1	0
389	0.000549465	84.18	5.06291	50.99	5.05197	10544.1	7.91217	10766.4	6.87845	16845.3	8.40116	43060.3	7.33619		-33.19	0.0109388	222.33	1.03372	26215	1.06497		580.131	51463.5	27033.2	0	1	0
390	0.000362249	54.93	5.05646	35.18	5.04856	12842.6	8.54962	15649.2	6.96019	10691	8.7118	36510.3	7.68751		-19.75	0.00789942	2806.53	1.58943	25819.3	1.02429		414.721	76665	25395.1	0	1	0
391	0.000327626	45.32	5.05602	31.44	5.04902	10731.7	8.96444	11488.5	7.5925	15198.6	8.85878	41402	7.77088		-13.88	0.00700781	756.78	1.37193	26203.4	1.0879		364.271	67840	28191.6	0	1	0
392	0.000489192	65.87	5.06087	46.02	5.05268	9907.16	7.97541	10754.6	6.66753	13257.3	8.49739	39290.4	7.42634		-19.85	0.00819274	847.4	1.30788	26033.1	1.07104		429.487	64546.5	27519	0	1	0
393	0.000490887	81.29	5.06295	48.58	5.05175	12536.5	8.58394	12928.1	7.00662	15489.5	8.64251	41601.6	7.54965		-32.71	0.0112004	391.54	1.57731	26112.1	1.09286		592.729	78474.1	28530.9	0	1	0
394	0.000512305	83.12	5.06661	53.24	5.05503	12054.7	8.98087	12285	7.56677	16720.8	9.17574	42957.1	8.10047		-29.88	0.01158	230.34	1.4141	26236.3	1.07527		608.88	70474.5	27527.2	0	1	0
395	0.000284805	39.19	5.05252	28.59	5.04721	10413.3	8.8277	10800.8	7.19589	12712.3	8.17292	38762.1	7.05132		-10.61	0.00531597	387.5	1.63181	26049.8	1.1216		276.409	81202.9	30030.1	0	1	0
396	0.000397955	68.51	5.05901	51.73	5.05272	13143	8.76765	13500.4	7.28938	17339.2	8.48767	43610.4	7.36851		-16.78	0.00629416	357.49	1.47828	26271.2	1.11917		331.488	73556.3	29687.1	0	1	0
397	0.000252825	39.38	5.05116	25.85	5.04538	12253.2	8.60346	13657.7	7.66526	15759.6	8.92249	41894.2	7.86771		-13.53	0.00577926	1404.53	0.938202	26134.6	1.05478		302.493	45505.5	26604.4	0	1	0
398	0.000391898	41.52	5.05956	26.05	5.04959	8239.92	9.27676	10288	8.98365	9449.61	8.46352	35361	7.33178		-15.47	0.00996789	2048.13	0.293103	25911.4	1.13174		513.865	12607	30675.6	0	0	1
399	0.00048955	64.38	5.06509	36.78	5.0519	10357.7	9.20684	12374.4	8.92229	12100.2	8.74188	37848.7	7.62114		-27.6	0.0131956	2016.69	0.284549	25748.5	1.12073		687.378	12210.8	30288.1	0	0	1
400	0.000363251	59.87	5.05736	42.43	5.05051	12990.4	8.96985	14685.5	8.4166	16160.7	8.56355	42323.7	7.49243		-17.44	0.00685346	1695.09	0.553248	26163	1.07112		360.113	25967.3	27393.2	0	0	1
401	0.000513179	75.27	5.06462	49.56	5.0542	11987.6	8.72468	14018.2	7.90242	12732.6	8.5258	38826.1	7.4676		-25.7	0.0104182	2030.54	0.822258	26093.4	1.0582		546.609	39082.3	26816.7	0	1	0
402	0.000528153	60.67	5.0643	38.4	5.05302	8879.59	8.52403	10478	7.3714	9601.13	8.60351	35371.4	7.59895		-22.26	0.0112725	1598.43	1.15262	25770.3	1.00455		585.887	56032.8	24457.3	0	1	0
403	0.000500063	63.17	5.06253	37.26	5.05101	9684.81	8.44624	10921.1	7.44117	12590.2	8.64922	38564.4	7.58367		-25.91	0.011521	1236.31	1.00507	25974.2	1.06555		601.959	49017.3	27303.2	0	1	0
404	0.000370097	59.38	5.05765	33.89	5.04797	11964.1	9.01295	12350.3	8.05571	17728.1	8.71227	44021.1	7.69307		-25.49	0.00968744	386.18	0.957233	26293	1.0192		509.862	47475.5	24666.9	0	1	0
405	0.000446703	49.97	5.06223	27.96	5.04974	9204.48	8.985	11301.1	8.39521	9713.86	8.91	35675.6	7.74554		-22.01	0.0124882	2096.64	0.589787	25961.7	1.16446		646.422	27392.7	32261.2	0	0	1
406	0.000766414	141.51	5.07584	88.9	5.06076	13427.1	8.13742	13795.3	7.10861	21280.5	8.80387	47785.9	7.64923		-52.61	0.0150824	368.18	1.02881	26505.5	1.15464		806.728	51072.5	31226.5	0	1	0
407	0.00045346	61.5	5.05972	33.79	5.0486	9832.89	8.16473	10626.2	6.88474	12556.6	8.70753	38436.1	7.63294		-27.71	0.0111187	793.36	1.27999	25879.5	1.07459		583.646	63206.3	27850.3	0	1	0
408	0.000414497	65.36	5.06028	45.02	5.05207	12516.5	8.92803	14004.6	7.29607	13434.1	8.58191	39501.4	7.51633		-20.34	0.00821101	1488.02	1.63196	26067.2	1.06559		430.89	80110	27212	0	1	0
409	0.000441647	62.54	5.06296	40.94	5.05284	11047.2	9.1453	11960.5	7.57059	13571.3	9.01499	39628.9	7.91576		-21.61	0.0101168	913.29	1.57471	26057.7	1.09923		527.451	77822.4	28904	0	1	0
410	0.000484749	68.55	5.06523	44.65	5.05425	11117.9	9.22508	11891.9	7.5816	13933.8	8.7585	40054.5	7.6518		-23.91	0.0109823	773.98	1.64347	26120.7	1.1067		573.026	81399.6	29214.6	0	1	0
411	0.000369576	51.15	5.05724	36.44	5.0503	10464.5	8.52323	11156.5	6.80783	13463.5	8.87645	39541.6	7.80646		-14.71	0.0069384	691.95	1.7154	26078.2	1.06999		361.63	85078	27421.4	0	1	0
412	0.000456157	61.43	5.06357	35.82	5.05134	10637.7	9.13199	11883.4	7.39605	11905.2	9.00633	37860.7	8.0104		-25.62	0.0122229	1245.7	1.73593	25955.5	0.995924		636.767	85551	23840.7	0	1	0
413	0.000335432	46.02	5.05517	26.57	5.04651	10895.1	8.66332	11455	6.88118	14535.8	8.73077	40650.4	7.60786		-19.45	0.00866065	559.94	1.78214	26114.6	1.12291		452.483	88546.9	30030.9	0	1	0
414	0.00037349	57.76	5.05748	36.93	5.04919	12250.2	8.8918	13363.5	7.24088	13539.5	8.5321	39520.3	7.48137		-20.83	0.00829372	1113.36	1.65093	25980.9	1.05073		435.516	81432.9	26555.7	0	1	0
415	0.000402578	70.04	5.05878	41.52	5.0492	13152.5	8.69935	12789.2	7.12194	18389.8	8.72208	44675.6	7.51903		-28.52	0.00958392	-363.23	1.57741	26285.8	1.20305		507.716	79233.7	33866.7	0	1	0
416	0.00043684	64.38	5.06252	37.16	5.05072	11538.3	9.30162	11961.8	7.78059	15322.9	8.79999	41457	7.72839		-27.22	0.0117971	423.56	1.52103	26134.2	1.07159		617.073	75627.9	27445.6	0	1	0
417	0.000440527	72.8	5.05925	40.43	5.04869	12636.9	8.53567	14019.6	7.98518	17239.5	8.2983	43430.2	7.28924		-32.37	0.0105561	1382.75	0.550488	26190.7	1.00906		560.177	26141.6	24262.3	0	1	0
418	0.000572029	53.7	5.06792	34.52	5.05516	6980.04	8.5455	8413.3	7.17516	8189.74	8.99152	34042.9	7.9267		-19.18	0.0127608	1433.26	1.37034	25853.2	1.06482		657.22	67083.6	27387.7	0	1	0
419	0.000389405	56.29	5.05898	32.76	5.04881	11493.3	8.89452	12740	7.50087	13494.3	9.08791	39444.6	8.0388		-23.53	0.0101699	1246.76	1.39365	25950.2	1.0491		532.025	68435.7	26505	0	1	0
420	0.000426853	42.32	5.05931	32.6	5.05255	7860.84	8.45035	9852.64	7.30954	8025.66	8.47484	33792.3	7.48672		-9.72	0.00676213	1991.8	1.14081	25766.6	0.988111		347.826	55048.7	23638.9	0	1	0
421	0.000488485	87.64	5.06246	44.63	5.04939	13902.2	8.7963	13629	7.64593	21248.4	8.4288	47706.7	7.36237		-43.02	0.0130723	-273.22	1.15037	26458.3	1.06643		696.637	57791.7	26863.2	0	1	0
422	0.000526015	94.19	5.06368	57.2	5.05256	13984.3	8.41927	14671.8	7.06418	17664	8.45509	43861.4	7.37177		-36.99	0.0111169	687.42	1.35508	26197.5	1.08332		592.836	67066.8	27968.7	0	1	0
423	0.000464418	82.54	5.06291	49.78	5.05188	13537.1	8.82062	13342.8	7.25428	19355.8	8.85488	45616.8	7.74473		-32.76	0.0110271	-194.23	1.56634	26261	1.11015		584.117	78511.1	29246.6	0	1	0
424	0.000451632	58.51	5.05968	35.18	5.04964	10068.3	8.33302	11999.2	7.91955	11790.2	8.4212	37605.3	7.29714		-23.33	0.0100357	1930.88	0.413473	25815.2	1.12406		525.117	18742.8	30387.9	0	0	1
425	0.000533977	68.65	5.06333	41.78	5.05203	10549.8	8.22956	12581.7	7.07989	10686.6	8.34228	36582.1	7.28498		-26.87	0.0113024	2031.89	1.14967	25895.6	1.0573		591.991	55451.4	26969.4	0	1	0
426	0.00038963	61.81	5.0583	47.52	5.05239	10588.2	8.2893	9125.82	6.47327	18874.7	8.92687	45278.3	7.73941		-14.28	0.00591718	-1462.43	1.81603	26403.6	1.18746		310.139	92263.8	32969.4	0	1	0
427	0.000410254	52.86	5.05993	31.46	5.04949	10422.2	8.93081	11452.3	6.78771	12465.3	8.63343	38608.6	7.51526		-21.4	0.0104346	1030.06	2.1431	26143.2	1.11817		543.13	106125	29765.4	0	1	0
428	0.000435375	61.93	5.06247	38.72	5.05181	10964.6	9.23668	12597	8.72914	14745.5	8.83973	40798.2	7.7198		-23.21	0.0106503	1632.31	0.50754	26052.8	1.11992		555.725	23744.7	29943.3	0	0	1
429	0.000433251	88.16	5.06273	58.52	5.05336	15401.3	9.301	17162.1	9.02961	20790.3	8.70547	47060.8	7.56332		-29.64	0.00937388	1760.79	0.271394	26270.5	1.14215		498.334	11808.9	30837.1	0	0	1
430	0.000404302	82.22	5.05972	55.27	5.0516	16736	9.08492	18504.1	7.97318	18432.7	8.38086	44658.9	7.29203		-26.94	0.00811514	1768.03	1.11174	26226.2	1.08882		432.697	53818.9	28214.9	0	1	0
431	0.000508734	90.21	5.06465	52.17	5.05229	13185.3	8.74678	13404.5	7.68445	19930.3	8.77876	46312.3	7.69353		-38.05	0.0123598	219.21	1.06233	26382	1.08523		656.038	52897.1	27879.4	0	1	0
432	0.000605348	73.2	5.06772	41.95	5.0535	9686.31	8.38216	11104.9	6.6795	10728.6	8.57567	36430	7.48799		-31.25	0.0142136	1418.58	1.70266	25701.4	1.08768		741.932	83714.5	28682.6	0	1	0
433	0.000505333	71.48	5.06529	41.97	5.05259	10778.1	8.87186	11710.2	7.55772	13607.6	8.94909	39686.7	7.85089		-29.51	0.0127014	932.07	1.31415	26079	1.0982		664.582	64775.3	28830.9	0	1	0
434	0.000557762	72.79	5.06713	46.5	5.05511	10638.5	8.78151	12686.1	7.67286	10684.1	8.59443	36642.8	7.49886		-26.28	0.0120189	2047.58	1.10865	25958.8	1.09558		627.225	53384.7	28820.2	0	1	0
435	0.000435399	73.56	5.05988	42.56	5.04953	13719.6	8.74116	14926	7.21651	15492.5	8.39442	41492	7.3788		-31	0.0103502	1206.32	1.52465	25999.4	1.01562		548.512	75026	24781.5	0	1	0
436	0.000541847	74.43	5.06835	46.92	5.0556	11080.2	9.26613	11955.6	6.84519	12491.3	8.75233	38427.6	7.71518		-27.51	0.012742	875.41	2.42093	25936.3	1.03714		664.608	120171	25920.8	0	1	0
437	0.000456718	80.87	5.06338	51.72	5.05305	14250.2	8.98534	15596.7	8.00322	18535.1	9.0752	44854.6	7.97118		-29.16	0.0103317	1346.57	0.982121	26319.5	1.10402		545.746	47759.5	28881.4	0	1	0
438	0.000463645	58.33	5.06432	36.75	5.0529	9660.12	9.23601	11680.7	8.98948	11833.9	8.89309	37650	7.71989		-21.58	0.0114264	2020.61	0.24653	25816.1	1.1732		592.899	10305.9	32843.8	0	0	1
439	0.000503237	72.57	5.06609	46.26	5.05445	10902.9	8.97255	12232.5	8.21673	15187.9	9.16155	41301.9	8.00107		-26.32	0.0116371	1329.59	0.755819	26114	1.16049		608.175	36461.4	31910.4	0	1	0
440	0.000401146	71.98	5.05727	42.89	5.04847	13727.8	8.3119	13576.6	6.75022	19269.8	8.32311	45597.5	7.18555		-29.09	0.00880597	-151.17	1.56168	26327.7	1.13756		469.389	78235.3	30550.3	0	1	0
441	0.00038954	51.51	5.05952	30.2	5.04905	10501.2	9.21303	11126.6	7.09674	12534.9	8.65704	38545.5	7.51782		-21.31	0.0104721	625.43	2.11629	26010.5	1.13922		544.914	105189	30950.6	0	1	0
442	0.000436799	79.08	5.05805	46.44	5.04881	14735.3	8.01856	16122.4	6.39692	16684.7	8.40392	42927.9	7.33192		-32.64	0.00924209	1387.06	1.62165	26243.2	1.07199		494.745	79695.3	27356.5	0	1	0
443	0.000418884	60.11	5.06207	47.01	5.05534	10898.5	9.14912	12064	7.85168	13290.2	8.95762	39409.1	7.84322		-13.1	0.00673364	1165.55	1.29744	26118.9	1.11439		349.782	63706.3	29600.8	0	1	0
444	0.000395353	77.47	5.05844	44.81	5.04882	14890.3	8.73765	15215	7.69451	20913.9	8.58399	47105.4	7.49782		-32.66	0.00962094	324.73	1.04314	26191.5	1.08617		513.707	51832.5	28117.1	0	1	0
445	0.000520428	70.49	5.06216	41.23	5.05084	10256.6	8.13704	10796	6.714	14050.9	8.30732	40102.1	7.21395		-29.26	0.0113194	539.47	1.42305	26051.2	1.09337		595.231	70612.8	28617.5	0	1	0
446	0.00048948	59.55	5.06761	34.83	5.05346	9516.04	9.77317	11302.6	8.75538	9439.16	9.03862	35355	7.87203		-24.72	0.0141502	1786.57	1.01779	25915.8	1.16659		732.232	49102.9	32413.4	0	1	0
447	0.00041147	55.24	5.05715	43.48	5.05178	9829.12	7.98306	11063.1	7.0812	13531.9	8.35658	39514.7	7.38648		-11.76	0.00536634	1234.03	0.901857	25982.8	0.970094		280.077	43858.8	22521.9	0	1	0
448	0.000395603	52.22	5.05814	33.48	5.04946	10204.6	8.65502	11861.2	7.89762	12124.8	8.5286	38068	7.37155		-18.75	0.008675	1656.6	0.757405	25943.2	1.15705		452.5	36213.7	31909.4	0	1	0
449	0.000442785	68.54	5.06241	38.45	5.05035	11732.6	8.82468	12687.3	7.76312	16274	9.2834	42353.6	8.10338		-30.09	0.0120627	954.71	1.06156	26079.7	1.18002		633.227	52123.3	32921.4	0	1	0
450	0.000468751	68.58	5.06293	44.29	5.05274	11095	8.83265	12043.8	7.57372	13641.6	8.75599	39654.2	7.74881		-24.29	0.0101948	948.83	1.25893	26012.6	1.00718		534.032	61997.7	24346.5	0	1	0
451	0.000394164	51.76	5.05822	32.6	5.04927	10121.9	8.92325	11654.1	8.10816	11590.9	8.28201	37544.2	7.23425		-19.16	0.0089476	1532.26	0.815089	25953.3	1.04776		466.54	39222.2	26434.8	0	1	0
452	0.00047901	89.42	5.06275	49.84	5.05074	14894.3	8.81686	15689.8	7.49996	18347.2	8.6797	44611.7	7.69584		-39.58	0.0120087	795.51	1.31689	26264.5	0.983861		640.017	65049.2	22928.5	0	1	0
453	0.000469393	56.77	5.06095	35.76	5.05094	9733.95	8.56855	11916.5	7.34827	8520.8	8.21007	34388.4	7.13209		-21.01	0.0100071	2182.58	1.22028	25867.7	1.07799		521.363	58831.3	28031.6	0	1	0
454	0.000576395	68.27	5.06884	44.69	5.0565	9855.74	8.79715	11826.1	7.21064	10630.8	8.88601	36524.8	7.77845		-23.59	0.0123409	1970.41	1.58651	25893.9	1.10755		640.635	77355.2	29483.8	0	1	0
455	0.000439127	67.69	5.06337	42.56	5.05255	11994.4	9.50221	12785.7	8.09187	14240.8	8.68487	40207	7.57893		-25.13	0.0108282	791.31	1.41035	25966.2	1.10593		566.538	69726	29330.4	0	1	0
456	0.00043076	74.91	5.06153	46.6	5.05145	13121.4	9.07511	13618.9	7.95645	17419.1	8.7441	43549.3	7.68582		-28.31	0.0100781	497.5	1.11866	26130.2	1.05828		532.214	55435.3	26783.6	0	1	0
457	0.000485591	87.06	5.06468	58.62	5.05481	14383	8.83929	15432.1	7.52439	18917.2	8.89847	45318.7	7.73371		-28.44	0.00986627	1049.17	1.31489	26401.5	1.16475		521.754	64695.4	31836.2	0	1	0
458	0.000438789	39.52	5.06246	25.56	5.05152	7136.02	9.19858	8816.59	7.0415	6670.32	8.6727	32096.6	7.49199		-13.96	0.010943	1680.57	2.15708	25426.3	1.18071		561.109	106173	33609.1	0	1	0
459	0.000342515	68.75	5.0543	41.24	5.04687	14270.8	8.20015	14465.3	7.35377	22688.7	8.4604	49150.7	7.34418		-27.51	0.00742818	194.51	0.846381	26462	1.11622		398.919	42124.5	29348.9	0	1	0
460	0.00032476	51.59	5.05709	32.75	5.04873	12202.8	9.55351	14469.7	9.58911	15281.2	8.88923	41318.7	7.76181		-18.84	0.00836069	2266.88	-0.0356048	26037.6	1.12742		436.875	-4047.12	30333.3	0	0	1
461	0.000534986	82.24	5.06875	50.16	5.05535	12346.5	9.42476	13651.9	8.09053	14305.1	8.90631	40281	7.87963		-32.08	0.0134002	1305.37	1.33424	25975.9	1.02668		702.089	65406.4	25358.1	0	1	0
462	0.000420745	53.28	5.06048	34.91	5.05116	9261.06	8.86256	10161.8	7.74571	12124.4	8.70063	38056.7	7.62958		-18.36	0.0093269	900.78	1.11685	25932.3	1.07105		484.705	54941.8	27620.4	0	1	0
463	0.000408458	67.65	5.05934	43.83	5.05064	12758.7	8.71698	12891.7	7.05922	17219.3	8.76414	43524.5	7.68896		-23.82	0.0087006	133.01	1.65777	26305.2	1.07518		458.85	82755.3	27453.6	0	1	0
464	0.000411041	46.89	5.05787	33.2	5.05049	9165.61	8.09472	10677.3	6.38324	11141.6	8.75969	37152.5	7.71456		-13.69	0.00738371	1511.65	1.71148	26010.9	1.04513		382.875	84062.6	26245.7	0	1	0
465	0.000361902	51.77	5.05886	33.54	5.05001	11646.4	9.36777	13444.7	8.11901	12731.2	8.91902	38856.2	7.78832		-18.23	0.0088573	1798.29	1.24875	26125	1.1307		461.095	60639.4	30409.8	0	1	0
466	0.000523592	106.78	5.06566	68.93	5.05487	15006.8	8.77629	13604	7.21068	22930.5	8.74356	49529.5	7.69016		-37.85	0.0107854	-1402.79	1.56561	26599	1.05339		577.122	79683.1	26070.5	0	1	0
467	0.000469301	82.15	5.06242	43.88	5.04991	14209.7	8.99729	14811.6	6.90162	15851.7	8.41318	41904.2	7.27812		-38.26	0.0125033	601.89	2.09567	26052.5	1.13507		663.425	104182	30701	0	1	0
468	0.000382844	71.99	5.05843	43.77	5.04934	14107	8.97721	14117.4	7.91804	20922.5	8.55389	47306.9	7.51491		-28.22	0.00908254	10.45	1.05917	26384.4	1.03899		482.347	52947.9	25565.1	0	1	0
469	0.000465399	72.35	5.06121	45.68	5.05145	11919.9	8.56035	12712.2	6.8892	13359.1	8.58537	39290.7	7.54676		-26.67	0.00976573	792.29	1.67115	25931.6	1.03861		514.957	82765.1	25999.1	0	1	0
470	0.000372294	52.82	5.05723	31.11	5.04795	10984	8.68908	12151.2	7.71283	14706	8.78654	40660.4	7.69132		-21.71	0.00927337	1167.23	0.976256	25954.4	1.09522		485.379	47645.6	28806.7	0	1	0
471	0.000479515	61.25	5.06279	38.48	5.05206	9181.33	8.38977	10936.3	7.94488	12581.2	9.07642	38662.2	7.98713		-22.77	0.01073	1754.93	0.44489	26081	1.08929		559.268	20489.6	28383.8	0	0	1
472	0.000421229	53.46	5.06096	33.99	5.05099	10300.7	9.09036	12187.1	8.3968	11983.3	8.6182	37879.2	7.55194		-19.47	0.00997036	1886.43	0.693559	25895.9	1.06626		517.988	32791.5	27417.2	0	1	0
473	0.000494332	66.31	5.06157	42.36	5.05172	10037.6	8.16396	11388.4	7.34547	13543.4	8.52402	39517.5	7.40281		-23.95	0.00984713	1350.88	0.818486	25974.1	1.12121		516.306	39573.4	30086.5	0	1	0
474	0.000438667	52.17	5.06115	32.81	5.0509	8992.36	8.80873	9854.63	7.41678	11840.7	8.59072	37903.7	7.42811		-19.36	0.0102525	862.26	1.39194	26063	1.16261		531.985	68734.8	32067.5	0	1	0
475	0.00056357	80.77	5.06888	43.75	5.05329	11259.2	9.04192	12470.8	8.08467	15178.5	8.86278	41325.5	7.73836		-37.01	0.0155922	1211.59	0.957259	26147.1	1.12442		816.62	46651.4	30074.1	0	1	0
476	0.000563868	82.61	5.06765	47.89	5.05384	11273	8.83223	11613.1	7.46251	16300.4	8.64138	42507.9	7.52933		-34.72	0.0138153	340.07	1.36972	26207.5	1.11205		725.484	68146.1	29395.1	0	1	0
477	0.000390608	54.7	5.05598	33.98	5.04793	10958.4	7.9782	12205.5	6.76738	14189.6	8.46285	40359	7.33604		-20.73	0.00805162	1247.07	1.21083	26169.3	1.1268		423.311	59294.3	30170.8	0	1	0
478	0.000538027	82.92	5.067	50.34	5.05429	11958	9.03349	13371.6	8.39771	16534.5	8.60603	42818.4	7.57578		-32.58	0.0127089	1413.59	0.635774	26284	1.03026		668.026	30375.1	25228.8	0	1	0
479	0.000414364	69.36	5.05911	40.62	5.04921	12824.5	8.49519	13425.1	7.32741	18645.1	8.84189	44958.2	7.78062		-28.75	0.00990023	600.68	1.16778	26313.1	1.06127		523.761	57788.3	26750.1	0	1	0
480	0.000428932	64.9	5.06178	34.82	5.04938	11720.5	9.2782	12686.4	8.32825	15544.4	8.83828	41635.3	7.81681		-30.08	0.0124079	965.99	0.949948	26090.9	1.02146		650.477	46531.4	24982.2	0	1	0
481	0.000628091	115.81	5.07147	63.98	5.05539	14963.6	8.96874	15733.5	7.50356	18564.9	8.8333	44844	7.82709		-51.83	0.016075	769.82	1.46518	26279.1	1.00621		855.578	72489.2	24031.3	0	1	0
482	0.000467849	75.89	5.0595	44.67	5.04958	12779.6	8.07419	14372.4	7.38823	16221.1	8.41268	42331.4	7.3683		-31.22	0.00991856	1592.75	0.685962	26110.3	1.04438		527.148	32705.4	26108.5	0	1	0
483	0.000403849	41.55	5.05887	28.55	5.05047	8475.37	8.57987	10582.9	7.34567	8548.66	8.70092	34314.4	7.53968		-12.99	0.00839689	2107.55	1.23419	25765.8	1.16124		432.835	59602.1	32296.1	0	1	0
484	0.000367499	51.02	5.0566	30.3	5.04768	10498	8.61086	11632.6	7.76555	14815.7	8.69822	40929.1	7.58753		-20.72	0.00892841	1134.6	0.845304	26113.3	1.1107		467.141	41130.6	29421.6	0	1	0
485	0.000510695	92.16	5.06494	51.47	5.05194	13855.3	8.80546	13384.6	7.05768	19236.5	8.73888	45576.5	7.6156		-40.69	0.0130037	-470.7	1.74778	26340	1.12328		690.875	87859.7	29823.9	0	1	0
486	0.000464907	55.04	5.06124	32.69	5.05022	8776.36	8.63212	9997.34	7.59774	10756	8.42756	36748.3	7.2789		-22.35	0.0110224	1220.98	1.03438	25992.3	1.14866		573.468	50498	31440.9	0	1	0
487	0.000380525	62.08	5.05714	36.91	5.04821	12120.7	8.48924	12762.1	7.33746	16227.9	8.68424	42394.8	7.62427		-25.17	0.00892591	641.41	1.15178	26166.8	1.05997		471.465	56947.6	26831.8	0	1	0
488	0.000286148	34.14	5.05243	23.19	5.04622	9857.79	8.55302	12093.4	6.50251	9051.02	8.57293	34746.8	7.44553		-10.95	0.0062107	2235.63	2.05052	25695.8	1.1274		321.485	100290	30674.1	0	1	0
489	0.000543661	133.36	5.06621	81.42	5.05441	18072.4	8.88985	19332.9	8.54067	25872.9	8.33095	52532.8	7.18896		-51.94	0.0117974	1260.51	0.349185	26659.8	1.142		641.812	16198.7	30440	0	0	1
490	0.000551556	84.08	5.06736	46.96	5.05308	12793.5	8.90917	14705.5	7.90066	14509	8.60258	40678.8	7.43078		-37.12	0.0142816	1912.04	1.00851	26169.7	1.17181		751.201	48513.4	32420.7	0	1	0
491	0.000555081	68.54	5.06579	41.05	5.05312	9515.41	8.57966	10888.4	7.2708	10463.5	8.58205	36249.1	7.56314		-27.49	0.0126681	1372.99	1.30886	25785.6	1.01891		660.893	64070.1	25160	0	1	0
492	0.000338828	46.8	5.05357	32.38	5.04752	9642.29	7.92666	9716.76	6.71946	16207	8.52498	42375.2	7.45374		-14.43	0.0060455	74.47	1.20719	26168.2	1.07125		316.705	60285.2	27394.1	0	1	0
493	0.00045923	69.41	5.06126	38.43	5.04961	11584.4	8.68726	12470.7	7.62586	15090	8.61551	41125.8	7.55328		-30.97	0.0116455	886.24	1.06139	26035.8	1.06223		613.244	52183.5	27075.5	0	1	0
494	0.000507039	91.82	5.06623	50.19	5.05227	13723.7	9.07718	13917.6	7.87829	19792.1	9.17588	46222.9	8.09531		-41.62	0.0139615	193.92	1.19889	26430.8	1.08057		739.694	59750.4	27597.6	0	1	0
495	0.000345012	46.92	5.05574	29.8	5.04784	10529.1	8.48374	11323.8	6.71662	13185.1	8.86348	39121.7	7.75496		-17.12	0.00789113	794.66	1.76712	25936.6	1.10852		411.677	87561.4	29489.4	0	1	0
496	0.000440633	57.19	5.05853	34.76	5.04912	10492.3	8.12727	12156.8	6.8229	11715.6	8.3929	37564.3	7.29642		-22.44	0.00940404	1664.48	1.30437	25848.7	1.09648		492.642	63554.1	28975.1	0	1	0
497	0.000328918	38.94	5.05651	25.56	5.04838	9331.87	9.31471	11446.5	8.97028	9175.12	8.75478	35004.3	7.64308		-13.38	0.00813471	2114.63	0.344425	25829.2	1.1117		420.115	15106.6	29755.8	0	0	1
498	0.000574762	85.09	5.06935	51.57	5.05561	11189.4	8.9654	12846	8.35257	13145	8.94353	39148.5	7.90925		-33.52	0.0137328	1656.61	0.612825	26003.6	1.03428		720.16	28984.7	25710.4	0	1	0
499	0.00036633	53.14	5.0575	32.2	5.04843	11270.9	8.84689	12457.1	7.66307	13936.7	8.8124	40071.2	7.71273		-20.94	0.00906271	1186.28	1.18382	26134.5	1.09966		474.076	58004.8	28848.7	0	1	0
500	0.000478392	79.99	5.0669	46.9	5.05359	13258.8	9.7588	13721.5	8.11336	16489.5	8.92329	42657.3	7.83837		-33.09	0.0133166	462.71	1.64544	26167.8	1.08493		698.919	81809.1	28078.5	0	1	0
501	0.000386157	48.9	5.0568	28.15	5.04737	9679.26	8.30604	10416.6	6.48502	11813	8.64212	37772.5	7.55422		-20.75	0.00942376	737.36	1.82102	25959.4	1.0879		491.938	90313.9	28435.7	0	1	0
502	0.000413087	74.79	5.05889	50	5.05091	13861.4	8.57007	14007.6	6.83079	17292.9	8.45207	43462.2	7.3626		-24.79	0.00797783	146.21	1.73928	26169.3	1.08947		423.681	86817.9	28304.1	0	1	0
503	0.000343783	45.37	5.05477	27.09	5.04662	10210.5	8.47976	11766.9	7.84449	13706.7	8.4637	39747.1	7.38743		-18.28	0.00814985	1556.38	0.635277	26040.3	1.07627		425.773	30207.5	27773.2	0	1	0
504	0.000523236	80.43	5.06873	53.4	5.05697	12186.2	9.46696	14017.4	8.38063	12291.2	8.90228	38338	7.7988		-27.03	0.0117558	1831.15	1.08633	26046.8	1.10348		614.819	52485.1	29127.4	0	1	0
505	0.000384557	81.25	5.05821	48.89	5.04921	15888	8.97472	16722.7	8.34142	22205.4	8.41695	48601.8	7.34989		-32.36	0.00899367	834.67	0.6333	26396.4	1.06707		482.044	30830.3	26956.9	0	1	0
506	0.000402266	65.5	5.05947	39.79	5.04981	12568.7	8.78921	13094.4	7.11637	15899.5	8.59325	42283.9	7.24286		-25.71	0.0096657	525.68	1.67284	26384.5	1.35039		508.995	83116.1	41134.8	0	1	0
507	0.000388007	54.27	5.05761	34.74	5.0492	10769	8.6401	12332	7.82034	12541.2	8.56364	38504.2	7.52396		-19.52	0.00841168	1562.94	0.81976	25963	1.03968		440.104	39425	26021.1	0	1	0
508	0.000420376	65.92	5.06131	37.8	5.05003	12419.7	9.25083	13882.7	8.49773	15210.1	8.74887	41253.1	7.60635		-28.12	0.0112765	1462.96	0.753099	26043	1.14252		591.944	36192	31082.9	0	1	0
509	0.000493562	42.62	5.06089	23.91	5.04883	6625.98	8.36369	8105.38	6.90733	7007.32	8.17649	32733.8	7.15456		-18.71	0.0120593	1479.39	1.45636	25726.5	1.02193		621.675	71338.8	25370	0	1	0
510	0.000365119	59.36	5.05634	37.07	5.04829	12926	8.45483	13995	6.98693	15899.2	8.55758	42099.3	7.37503		-22.29	0.00805233	1068.99	1.46791	26200.1	1.18254		424.907	72326.3	32927.1	0	1	0
511	0.00052411	98.83	5.06732	58.98	5.05438	14308.9	9.15564	16052.4	8.86594	20151.1	8.82752	46579.7	7.69482		-39.85	0.0129435	1743.45	0.289702	26428.6	1.1327		687.023	12741.7	30206.6	0	0	1
512	0.000382289	62.19	5.05606	40	5.04852	11259	8.21156	11528.9	7.2463	17168.9	8.35823	43336	7.34252		-22.18	0.00753841	269.96	0.96526	26167.1	1.01572		399.101	47993.1	24618.7	0	1	0
513	0.000486738	74.94	5.0626	47.34	5.05231	11617.4	8.50356	11130.9	6.52221	16235.7	8.6405	42276.6	7.57952		-27.6	0.0102981	-486.52	1.98135	26040.9	1.06098		542.505	99553.9	27008	0	1	0
514	0.00044659	69.95	5.06058	50.12	5.05297	11909	8.42646	12533	6.75475	15024.9	8.64703	41091.4	7.67713		-19.83	0.00760915	624.05	1.67171	26066.5	0.969907		400.287	82961.5	22428.8	0	1	0
515	0.000375263	56.65	5.05824	32.9	5.0484	11909.7	9.06651	12574	7.65128	15650.9	8.6733	41935.6	7.43716		-23.76	0.00983291	664.31	1.41523	26284.7	1.23614		515.405	70097.4	35522.4	0	1	0
516	0.00068938	103.55	5.07481	62.56	5.0589	11970.1	8.78038	13138.9	6.69073	13121.6	8.79089	39088.5	7.68493		-40.98	0.0159097	1168.75	2.08965	25966.9	1.10597		836.464	103314	29331.4	0	1	0
517	0.000446966	69.33	5.05949	45.68	5.05099	11850.5	8.23674	12588.3	6.82345	15272.8	8.54202	41312.3	7.51054		-23.65	0.00849633	737.82	1.41329	26039.5	1.03148		448.466	69926.6	25534.5	0	1	0
518	0.000622339	99.91	5.07277	65.48	5.05948	12635.7	9.112	13869.9	7.91794	15119.2	8.8018	41111.6	7.67433		-34.43	0.0132891	1234.18	1.19407	25992.5	1.12748		698.885	58469.1	30381.4	0	1	0
519	0.000457689	91.49	5.06162	52.59	5.05059	15176.9	8.86346	15289.3	7.82698	21388.7	8.40983	47750.2	7.30776		-38.91	0.0110284	112.45	1.03648	26361.5	1.10207		590.329	51711.5	28741.8	0	1	0
520	0.00043509	72.66	5.06006	42.37	5.04971	13298.3	8.56251	14404.5	7.23638	16200.9	8.77288	42343.1	7.77631		-30.3	0.0103461	1106.16	1.32613	26142.2	0.996573		547.604	65200.4	23686.5	0	1	0
521	0.000450397	76.43	5.06289	42.68	5.05067	13554.6	9.38494	15823.3	9.42674	16595.6	8.454	42855.1	7.32001		-33.75	0.0122209	2268.7	-0.0417983	26259.5	1.13399		644.795	-4358.61	30440.1	0	0	1
522	0.000410385	74.11	5.06247	48.58	5.0528	13739.4	9.41729	15690	9.23697	19714.2	9.25739	46102.9	8.16403		-25.53	0.00966913	1950.55	0.18032	26388.8	1.09337		508.986	7065.45	28279.5	0	0	1
523	0.000415547	66.26	5.05829	37.27	5.04825	12446.7	8.54211	14422.6	8.32339	16316	8.24243	42491.8	7.14013		-28.99	0.0100374	1975.97	0.218713	26175.8	1.10231		530.859	8959.7	28939.7	0	0	1
524	0.000481129	58.81	5.06378	34.2	5.05135	9680.49	8.94298	10487.6	6.94014	11854.4	8.9078	37931.2	7.87115		-24.6	0.0124277	807.16	2.00283	26076.9	1.03665		645.983	99334.4	25755.5	0	1	0
525	0.000291794	46.14	5.05347	32.6	5.04767	11861.9	8.82406	13233.8	7.84356	13156.4	8.59137	39142.4	7.48365		-13.54	0.00579592	1371.89	0.980498	25986	1.10773		303.336	47653	29400.4	0	1	0
526	0.00045509	97.88	5.06196	63.81	5.05269	16216.8	8.75818	16351.9	7.5431	21643.7	8.61934	47990.6	7.49368		-34.06	0.00926765	135.09	1.21507	26347	1.12567		497.442	60618.6	29936.4	0	1	0
527	0.000620016	91.21	5.0693	50.01	5.05386	11235	8.27974	12521.9	7.32412	15066.7	9.05389	41196.9	7.97992		-41.2	0.0154357	1286.92	0.955624	26130.2	1.07396		812.985	46494.3	27568	0	1	0
528	0.000409586	75.87	5.06019	50.34	5.05162	14016.9	9.04088	12830.5	7.35938	20420.3	8.81037	46613.7	7.81417		-25.53	0.0085708	-1186.41	1.6815	26193.4	0.996196		454.07	85261.6	23616.4	0	1	0
529	0.000406074	45.12	5.06009	29.26	5.0505	8482.53	8.92419	9544.8	7.28229	10079.6	8.86933	35891.7	7.77494		-15.86	0.00959089	1062.26	1.6419	25812.1	1.09438		495.404	81032.7	28907	0	1	0
530	0.000567676	81.81	5.06477	51.93	5.05376	10310.3	8.13279	10621.6	6.8745	14754.5	8.39674	40729.3	7.34495		-29.88	0.0110114	311.35	1.25829	25974.8	1.05178		580.448	62603.3	26614.4	0	1	0
531	0.000425077	62.37	5.06021	40.31	5.05102	11072.6	8.91125	12498.6	8.36679	15584.7	8.34931	41709.8	7.21413		-22.06	0.0091945	1425.95	0.544456	26125.1	1.13518		481.785	25796.8	30633.8	0	0	1
532	0.000436657	84.28	5.06182	56.27	5.05283	14504.4	8.92615	14104.1	7.31782	19618.1	8.81346	45955	7.6807		-28.02	0.00898308	-400.28	1.60833	26336.9	1.13276		477.174	80816.9	30301.2	0	1	0
533	0.000419292	55.37	5.05907	40.11	5.05184	10432.8	8.60627	12047.9	7.64541	12373.7	8.29257	38235	7.27785		-15.26	0.00722704	1615.1	0.960859	25861.3	1.01472		376.612	46427.9	24874.6	0	1	0
534	0.00047691	71.22	5.06401	43.18	5.0524	11722.7	8.91625	12567.5	7.31568	14800	8.88466	40957.9	7.79321		-28.05	0.0116167	844.78	1.60056	26158	1.09144		608.883	79183.4	28414.2	0	1	0
535	0.000466312	85.11	5.06242	46.48	5.05025	13842.4	8.55674	14569.7	7.64116	21308.2	9.03918	47902.4	7.92002		-38.63	0.0121754	727.38	0.915581	26594.2	1.11916		647.401	45051.7	29363.6	0	1	0
536	0.000489289	71.18	5.0646	49.47	5.05509	11024.9	8.91781	12963	8.57657	13288.9	8.67587	39449.4	7.53864		-21.71	0.00951068	1938.03	0.341244	26160.5	1.13723		497.244	15124.2	30701	0	0	1
537	0.000569051	72.73	5.07083	46.13	5.05713	10169	9.37186	12304.7	9.2247	12111.9	8.93134	37934.6	7.88005		-26.6	0.0136935	2135.76	0.147162	25822.7	1.05128		711.276	5222.32	26741.5	0	0	1
538	0.000530051	96.06	5.06427	52.07	5.0512	14395	8.53768	14105.5	6.60316	19525	8.46503	45919.3	7.30817		-43.99	0.0130745	-289.48	1.93452	26394.3	1.15686		697.716	97015.3	31448.7	0	1	0
539	0.000356542	64.73	5.0567	39.96	5.04845	13501.3	8.95303	14406.8	8.26679	18965.2	8.35281	45389.7	7.21437		-24.77	0.00824715	905.52	0.686235	26424.4	1.13844		437.127	33406.2	30497.4	0	1	0
540	0.000448967	54.86	5.06214	33.6	5.05114	9715.36	9.11144	11643.2	8.60566	11032.5	8.4441	36844.2	7.32517		-21.26	0.0110038	1927.82	0.505777	25811.8	1.11893		571.45	23361	30134.5	0	0	1
541	0.000492513	69.53	5.06308	41.21	5.05151	11641.5	8.62943	13706.9	8.15424	12864.9	8.87482	38848.6	7.86091		-28.32	0.0115757	2065.32	0.475189	25983.7	1.01392		607.107	21694.1	24712.1	0	0	1
542	0.000547912	89.31	5.06445	57.45	5.05389	13027.1	8.27463	14463.8	7.16267	16001.2	8.47748	42317.4	7.38041		-31.86	0.0105513	1436.7	1.11196	26316.3	1.09707		559.424	54161.3	28537.2	0	1	0
543	0.000447732	79.88	5.06297	57.38	5.05476	13069.9	8.97178	13546.4	8.03924	20111.1	8.79742	46646.6	7.62405		-22.51	0.00820462	476.51	0.932533	26535.5	1.17337		432.741	46150.2	32133.1	0	1	0
544	0.000408081	53.19	5.05914	35.93	5.05079	9876.46	8.81509	11201.9	7.87096	11872.9	8.4115	37662.5	7.32982		-17.26	0.00834535	1325.45	0.944133	25789.5	1.08168		434.528	45881.2	28294.7	0	1	0
545	0.000548117	85.78	5.06778	50.14	5.0541	12282.1	8.97568	13192.1	7.51215	14756.1	9.02385	40763.1	7.98986		-35.64	0.0136827	910.01	1.46354	26007	1.03399		719.774	72266.8	25692.6	0	1	0
546	0.000397391	66.36	5.05887	44.91	5.05094	12716.7	8.81089	14316.4	8.30162	16394.1	8.57245	42601.1	7.53		-21.45	0.00792998	1599.63	0.509273	26207	1.04246		417.949	23864	25915.7	0	0	1
547	0.000533726	83.28	5.06429	44.76	5.05093	12403.9	8.58522	12911.7	7.19905	16876	8.56528	43036.2	7.56089		-38.52	0.0133586	507.82	1.38618	26160.3	1.00439		706.451	68801	24059.5	0	1	0
548	0.000476137	77.24	5.06233	46.68	5.05151	12593.7	8.70218	14064.4	8.05445	16373.2	8.48057	42572	7.37987		-30.57	0.0108157	1470.72	0.647734	26198.8	1.1007		571.356	30916	28836.2	0	1	0
549	0.000390215	69.07	5.05768	38.35	5.04784	13435	8.51439	13511.8	7.22665	19870.7	8.65958	46363.1	7.43903		-30.72	0.00983488	76.88	1.28774	26492.3	1.22055		522.464	64310.1	34535.3	0	1	0
550	0.000437544	49.77	5.0612	32.06	5.05121	8297.56	8.4922	9245.61	6.84673	10123.8	9.21227	35897.4	8.10885		-17.71	0.00999688	948.05	1.64547	25773.7	1.10341		517.554	81325.2	29397.1	0	1	0
551	0.000413704	52.75	5.05997	34.62	5.05086	10073.5	8.97625	11862.9	7.69304	10023.6	8.54163	35985.3	7.42113		-18.13	0.0091074	1789.39	1.28321	25961.7	1.12049		473.5	62370.9	30062.9	0	1	0
552	0.000514542	79.06	5.06355	45.31	5.05142	11757.9	8.47412	12180.5	7.08738	16417.4	8.49047	42719.5	7.37052		-33.75	0.0121287	422.55	1.38673	26302.1	1.11995		640.183	68914.1	29695.3	0	1	0
553	0.00034014	53.74	5.05447	36.87	5.04814	11667.2	8.28198	13526.2	8.0187	16310.8	8.47306	42627.2	7.37214		-16.88	0.00632402	1859.05	0.263286	26316.3	1.10093		333.081	11305.3	28730	0	0	1
554	0.000438969	63.36	5.06101	38.34	5.05056	11732.9	8.58769	13439.3	7.35395	13147	8.94393	38954.2	7.84836		-25.02	0.0104526	1706.44	1.23375	25807.2	1.09557		547.65	59980.9	28971.2	0	1	0
555	0.000349167	59.37	5.05621	37.77	5.04843	12684.5	8.68471	13482.5	7.69306	17501.4	8.65606	43847.6	7.54231		-21.61	0.00778303	797.98	0.991646	26346.2	1.11375		410.762	48784.3	29341.3	0	1	0
556	0.000438136	79.45	5.06009	54.69	5.05216	13180	8.5059	12981.7	7.48268	22493.4	8.38451	49121.1	7.24259		-24.76	0.00793114	-198.33	1.02323	26627.7	1.14192		421.317	51359.7	30468.4	0	1	0
557	0.0004281	54.86	5.06049	34.54	5.05062	10542.5	8.88432	12571.7	7.77917	10781.8	8.59882	36700.4	7.54402		-20.33	0.00986812	2029.14	1.10515	25918.6	1.0548		513.736	53228.3	26821.3	0	1	0
558	0.000629173	86.92	5.07252	49.97	5.05635	11865.8	9.16555	14395.4	7.49966	11406.1	8.69561	37302.3	7.65378		-36.95	0.0161702	2529.58	1.66588	25896.2	1.04184		845.458	80764.6	26195.6	0	1	0
559	0.000364928	46.56	5.05731	31.32	5.04944	10055.9	8.81824	11362.4	7.65128	13039.9	8.72936	39187	7.62642		-15.25	0.00787416	1306.41	1.16696	26147.1	1.10294		408.958	57041.5	29000.1	0	1	0
560	0.00042722	53.01	5.06021	33.39	5.05042	9797.97	8.81739	11383.6	7.80974	11419.4	8.54479	37341.6	7.45606		-19.62	0.00978941	1585.64	1.00765	25922.2	1.08873		509.091	48797	28514.4	0	1	0
561	0.000326625	53.51	5.05518	32.14	5.04711	12464	8.8496	13488.4	7.85906	15575.7	8.64408	41653	7.53379		-21.37	0.00807467	1024.37	0.990542	26077.3	1.11029		425.104	48502.7	29437.1	0	1	0
562	0.000512137	63.9	5.06584	38.1	5.05297	9793.88	8.93505	10634.4	6.81642	11560.6	8.98775	37544.3	7.91186		-25.8	0.0128735	840.54	2.11863	25983.7	1.07589		669.477	105091	27810.7	0	1	0
563	0.000513987	77.51	5.06462	49.5	5.05371	12367	8.76443	13956.7	7.1957	13624.5	8.5795	39419.6	7.56966		-28.01	0.0109082	1589.67	1.56872	25795.1	1.00985		573.42	76846.5	24697.2	0	1	0
564	0.000503214	88.95	5.06362	49.07	5.05104	13192.5	8.57477	12849.1	7.25537	20355.7	8.78252	46680.6	7.74553		-39.88	0.0125836	-343.31	1.31941	26325	1.03699		669.061	66313.6	25524.5	0	1	0
565	0.000566354	96.96	5.06973	54.29	5.05453	13035.1	9.18423	12111	7.4474	19434.3	8.986	45638.4	7.93138		-42.67	0.0152	-924.04	1.73683	26204.1	1.05462		802.67	87765.6	26526.9	0	1	0
566	0.000373219	49.04	5.05818	29.06	5.04842	9755.44	9.03032	11352.1	8.38025	11239.3	8.76522	37017.1	7.63569		-19.98	0.00976877	1596.69	0.650064	25777.8	1.12952		508.419	30906.5	30698.4	0	1	0
567	0.000526358	88.25	5.06599	46.49	5.05154	12980.8	9.08117	13467.9	8.06219	18375.3	8.50243	44673.2	7.37799		-41.76	0.0144467	487.08	1.01898	26297.9	1.12444		764.094	50462	29924	0	1	0
568	0.000503313	91.68	5.06512	60.16	5.05468	14153.5	8.94903	14585.1	7.1484	16833.3	8.72847	43132.1	7.6627		-31.53	0.0104403	431.68	1.80063	26298.8	1.06577		553.545	89599.9	26989.7	0	1	0
569	0.0004983	78.13	5.06356	42.94	5.05081	12947.6	8.7923	14457.5	7.4596	14855.5	8.49498	40831.5	7.42499		-35.18	0.0127475	1509.93	1.3327	25976	1.07		672.554	65124.9	27523.8	0	1	0
570	0.000386682	45.71	5.05822	24.83	5.04732	9825.29	8.87312	11724.7	8.01733	11346.5	8.66883	37369.7	7.53938		-20.89	0.0108987	1899.4	0.855782	26023.2	1.12945		565.823	40889.7	30449.2	0	1	0
571	0.000442027	53.46	5.06275	30.43	5.05036	9486.48	9.27139	10988.8	8.38288	11890.9	8.68929	37799.8	7.47302		-23.03	0.0123955	1502.31	0.888509	25909	1.21627		642.807	42923.1	34904.6	0	1	0
572	0.000351742	56.15	5.05546	38.15	5.0487	12247.6	8.32262	12728.6	6.46394	15205	8.69939	41221.5	7.64778		-17.99	0.00676575	480.99	1.85867	26016.5	1.05162		356.278	92452.7	26564.5	0	1	0
573	0.0003843	70.3	5.05689	43.91	5.04878	13776.2	8.58058	14322.6	7.61959	18546.8	8.28966	44747.6	7.21307		-26.4	0.00811268	546.37	0.960984	26200.8	1.07659		432.034	47502.8	27628.8	0	1	0
574	0.000343948	54.44	5.0579	37.69	5.05041	12964.4	9.34058	15028.2	8.65973	13797.8	8.96267	39871.4	7.83395		-16.75	0.00749016	2063.8	0.68085	26073.6	1.12872		391.258	31978.7	30362.5	0	1	0
575	0.000466027	67.64	5.06516	46.57	5.0552	11310.6	9.42484	11584	7.25723	13854	8.80236	40053.2	7.67981		-21.06	0.00995714	273.37	2.16761	26199.3	1.12255		518.917	108107	29928.2	0	1	0
576	0.000423281	66.74	5.05915	46.8	5.05164	11971.8	8.49551	13744.1	8.06023	15117.5	8.44447	41312.7	7.35225		-19.94	0.00750744	1772.27	0.435283	26195.1	1.09222		395.312	19991.9	28415.9	0	0	1
577	0.00035635	55.95	5.05845	37.46	5.05032	12449.8	9.3611	13555	7.78949	14356.1	8.79817	40426.5	7.63233		-18.48	0.0081246	1105.17	1.57161	26070.4	1.16584		424.71	77475.3	32221.8	0	1	0
578	0.000302639	54.89	5.05301	35.78	5.04675	13310.3	8.32261	13848.2	7.26392	18967.2	8.62653	45380.9	7.496		-19.11	0.00626024	537.91	1.05869	26413.7	1.13053		332.122	52396.4	30112.9	0	1	0
579	0.000583982	105.46	5.06893	58.61	5.05408	14247.5	8.98345	15165.5	7.74652	17042.6	8.39341	43207.1	7.25051		-46.84	0.0148533	918.02	1.23693	26164.5	1.1429		789.506	60928.7	30980.6	0	1	0
580	0.000447494	56.47	5.06195	41.55	5.05404	9694.84	8.60685	10989.1	7.1693	12004.7	8.86039	38067.5	7.66751		-14.92	0.00790628	1294.3	1.43755	26062.8	1.19289		410.234	70583.1	33581.5	0	1	0
581	0.000384569	60.67	5.05698	40.84	5.0496	11209.7	8.27958	11918	7.46732	18048.2	8.70619	44268.9	7.54568		-19.83	0.0073796	708.24	0.812261	26220.8	1.1605		388.81	39904.8	31804.3	0	1	0
582	0.000467159	67.16	5.0623	41.54	5.05167	11489.8	8.7024	13014.2	7.52088	13423.8	8.65027	39500.1	7.5608		-25.62	0.0106315	1524.47	1.18153	26076.4	1.08947		557.195	57551.9	28397.2	0	1	0
583	0.000422354	75.7	5.06083	46.56	5.0509	14191.5	8.97269	15165.1	7.93465	18846.9	8.75705	45024.3	7.64324		-29.14	0.00992925	973.55	1.03804	26177.4	1.11381		525.602	50928.7	29513.1	0	1	0
584	0.000394557	48.28	5.05794	28.85	5.04836	9797.58	8.65105	11779.8	7.72503	9518.93	8.46726	35298.8	7.36666		-19.43	0.00957289	1982.22	0.926018	25779.9	1.1006		498.075	44318.7	29250	0	1	0
585	0.000479911	50.68	5.0628	33.46	5.05255	8119.27	8.71634	9755.09	7.09271	7794.34	8.47559	33482.3	7.35931		-17.22	0.010255	1635.82	1.62363	25688	1.11628		529.969	79545.7	30126.2	0	1	0
586	0.000402318	49.91	5.05858	32.42	5.04982	10185	8.77363	12223.1	7.13796	10127.5	8.34846	36071.3	7.20542		-17.48	0.00875152	2038.09	1.63568	25943.8	1.14304		455.056	79745.8	31208.2	0	1	0
587	0.000540925	76.87	5.06698	48.96	5.05504	10398.5	9.04191	11610.4	8.00319	10818.9	8.53774	36731.4	7.50441		-27.91	0.0119332	1211.89	1.03872	25912.5	1.03332		624.569	50723.9	25753.7	0	1	0
588	0.000442911	56.89	5.06181	34.76	5.05098	10556.3	8.95843	12139.5	7.28067	12031.5	8.82953	38024.2	7.77636		-22.13	0.0108297	1583.19	1.67776	25992.7	1.05317		563.614	82304.6	26665.7	0	1	0
589	0.00060109	77.69	5.06729	46.87	5.05425	9943.13	8.25346	11567.6	7.34305	11595.9	8.56287	37654.3	7.38793		-30.82	0.013038	1624.52	0.910407	26058.4	1.17494		682.72	43895.8	32688.8	0	1	0
590	0.000410901	52.35	5.0577	28.39	5.04726	9516.16	8.40513	12046.6	8.67539	12587	8.3542	38543.7	7.25351		-23.96	0.0104366	2530.45	-0.270262	25956.7	1.10069		545.791	-16043.5	29077.8	0	0	1
591	0.00045776	75.01	5.06095	42.32	5.04979	11851.6	8.29707	13731.7	8.08512	18405.8	9.11277	44751.1	8.04636		-32.7	0.0111619	1880.15	0.211954	26345.2	1.06641		590.795	8717.55	26975	0	0	1
592	0.000607297	65.48	5.07101	39.18	5.05587	8736.02	9.17323	10841	8.8544	9450.61	8.5339	35107.7	7.46959		-26.29	0.0151377	2105.01	0.31883	25657.1	1.06431		783.176	13836.5	27558.4	0	0	1
593	0.000441861	72.15	5.06306	48.21	5.05344	12862	9.17108	13221.6	7.30014	16691.1	8.98617	42962.6	7.93892		-23.95	0.00961913	359.65	1.87094	26271.5	1.04726		504.906	93187.3	26091.4	0	1	0
594	0.000397887	48.93	5.05842	33.23	5.05031	10472.3	8.58257	12790.3	7.28147	10418.8	8.88527	36175.5	7.91401		-15.7	0.00811245	2318.01	1.30111	25756.8	0.971261		421.323	62737.3	22806.3	0	1	0
595	0.000427768	62.13	5.05916	42.42	5.05117	10351.5	8.46328	10128.5	6.52903	12385.2	8.38274	38276.9	7.35615		-19.7	0.00798721	-223.01	1.93425	25891.7	1.02659		419.061	96935.6	25437.9	0	1	0
596	0.000427836	77.95	5.05921	44.17	5.04899	14585.1	8.55989	15213.5	6.74402	17277.7	8.41856	43507.6	7.30325		-33.77	0.0102263	628.36	1.81587	26229.8	1.1153		545.085	90165.3	29535.4	0	1	0
597	0.000501688	90.62	5.0636	60.44	5.05401	12902.2	8.60423	11699	6.76147	17666	8.53959	43964.2	7.43466		-30.17	0.00959074	-1203.19	1.84276	26298.2	1.10493		509.707	93341.1	28948.4	0	1	0
598	0.000584245	96.71	5.0688	67.57	5.05833	12148.4	8.70965	13321.5	8.05154	17203.4	8.73084	43322.8	7.62542		-29.14	0.0104739	1173.1	0.658113	26119.5	1.10542		552.836	31732.6	29151.5	0	1	0
599	0.000656463	90.7	5.07342	55.23	5.0581	10676.2	9.00361	11102	7.22782	13477.5	8.6736	39445.1	7.56705		-35.46	0.0153157	425.81	1.77579	25967.5	1.10656		801.245	88363.7	29360.3	0	1	0
600	0.000450174	71.73	5.06265	49.18	5.05361	12135.6	8.98735	12548.9	7.34164	15089.9	8.81758	41161.6	7.77585		-22.55	0.00903682	413.25	1.64571	26071.7	1.04173		474.391	81872.3	26014.6	0	1	0
601	0.000508426	65.95	5.06489	41.71	5.05348	10756.1	9.01763	12716.8	8.31076	12399.1	8.37017	38458.2	7.24388		-24.24	0.0114099	1960.65	0.706872	26059.1	1.1263		594.735	33383	30255.7	0	1	0
602	0.000435437	78.62	5.05921	54.28	5.05162	13655	8.20379	15457.2	7.89403	19322.2	8.73979	45614.4	7.71366		-24.34	0.00758152	1802.17	0.309752	26292.2	1.02613		403.416	13685.4	25014.2	0	0	1
603	0.000359587	50.08	5.0562	35.69	5.04961	11472.3	8.42523	13508.4	7.14213	12220.1	8.68032	38303.4	7.59178		-14.39	0.00658887	2036.11	1.2831	26083.4	1.08854		343.833	62118.8	28343.6	0	1	0
604	0.000443337	58.89	5.06111	37.35	5.05118	10267.5	9.03741	10654.7	7.51073	13272.8	8.17983	39225	7.06138		-21.54	0.00992181	387.19	1.52668	25952.3	1.11845		517.63	75946.9	29970.3	0	1	0
605	0.000375829	48.58	5.05801	29.52	5.04861	9697.73	8.82858	9615.58	6.79619	12912.6	8.8186	38806.8	7.72621		-19.06	0.00939424	-82.15	2.03239	25894.3	1.09239		488.772	101702	28725.2	0	1	0
606	0.000429802	50.32	5.05933	29.31	5.04883	8723.82	8.38264	9984.48	7.16919	10280.1	8.85733	36202.2	7.83122		-21.01	0.0104978	1260.66	1.21344	25922.1	1.02611		545.902	59411.5	25383.7	0	1	0
607	0.000428509	66.92	5.06038	36.91	5.04908	12328.2	8.86564	13641.3	7.99129	15428.5	8.89785	41492	7.96637		-30	0.011299	1313.08	0.874348	26063.6	0.931489		594.951	42404.3	20510.9	0	1	0
608	0.000480555	71.26	5.06448	50.29	5.0553	11283.6	8.81133	12385.4	7.1634	12753.3	9.00417	38833.6	7.8705		-20.97	0.0091793	1101.8	1.64793	26080.2	1.13367		479.935	81294.7	30603.3	0	1	0
609	0.000376265	63.1	5.05706	39.2	5.0487	12799	8.47892	13488	7.21809	17086.6	8.82559	43338	7.76138		-23.9	0.00835821	689.02	1.26084	26251.4	1.06421		441.81	62352.8	26959	0	1	0
610	0.000533197	95.62	5.0651	57.75	5.05329	13620.4	8.66258	14313.7	7.65057	18397.8	8.38749	44637.8	7.31049		-37.87	0.0118078	693.32	1.01201	26239.9	1.07699		628.26	49907.3	27609.8	0	1	0
611	0.000486087	86.16	5.06597	51.92	5.05363	14686.5	9.27837	16184.6	7.86342	17360.2	9.05579	43603.5	8.00859		-34.24	0.0123404	1498.09	1.41494	26243.2	1.04721		651.262	69249.2	26117	0	1	0
612	0.00058912	94.87	5.06732	62.89	5.05627	12318.7	8.62495	12407.6	6.89083	15442.4	8.40555	41593.1	7.3852		-31.98	0.0110452	88.92	1.73412	26150.7	1.02035		584.24	86617.1	24866.9	0	1	0
613	0.000478639	91.39	5.06269	53.73	5.05149	13691	8.47448	12092	6.5533	20494.3	9.11224	46751.8	8.09898		-37.66	0.0112027	-1598.99	1.92118	26257.5	1.01326		597.797	97658.1	24405.6	0	1	0
614	0.000393707	53.63	5.05816	32.04	5.04863	10129	8.6659	11056.6	7.78987	15179.9	8.67519	41267.4	7.53467		-21.59	0.0095326	927.59	0.876035	26087.6	1.14052		498.22	42874.2	30938.4	0	1	0
615	0.000430587	56.97	5.05963	35.21	5.04994	9665.59	8.23423	9824.69	6.49799	14337.8	8.99333	40367.5	7.90813		-21.76	0.00968753	159.1	1.73624	26029.8	1.08519		506.137	86652.9	28230	0	1	0
616	0.000407456	81.44	5.05995	44.71	5.04902	15726	9.00567	16227.8	7.72733	20231.6	8.72637	46703.9	7.5265		-36.73	0.0109271	501.73	1.27834	26472.3	1.19986		583.084	63415.1	33520.7	0	1	0
617	0.00047197	60.97	5.06217	38.03	5.05159	10179.4	8.53193	12120.9	8.13625	13186.4	8.7533	39313.1	7.6729		-22.94	0.0105818	1941.46	0.395688	26126.7	1.0804		552.03	17843	27893.2	0	0	1
618	0.000435151	56.18	5.06029	34.11	5.05004	10340.9	8.66266	12032.6	7.72954	12220.2	8.65095	38190.8	7.62083		-22.08	0.0102499	1691.73	0.933115	25970.5	1.03012		534.573	44964	25535.4	0	1	0
619	0.000468002	64.41	5.06159	40.91	5.05161	11346.6	8.62315	13026.9	7.05261	12738.2	8.36272	38800.2	7.23453		-23.5	0.00998289	1680.29	1.57054	26062	1.12819		522.644	76846.8	30347.7	0	1	0
620	0.000461438	84.21	5.06422	55.17	5.054	14429	9.41284	14955.8	7.77019	17047.9	8.54281	43167.3	7.36793		-29.04	0.0102131	526.83	1.64265	26119.4	1.17488		539.697	81605.5	32624.4	0	1	0
621	0.000390596	70.44	5.05975	43.35	5.05022	13762.1	9.20445	13168.6	7.36612	18026.7	8.67159	44281.8	7.50117		-27.08	0.00952933	-593.49	1.83833	26255.1	1.17043		503.547	92509.9	32266.2	0	1	0
622	0.000498528	77.9	5.06594	55.32	5.0565	11173.8	8.85805	10777.3	7.26235	17121.5	9.23749	43359.1	8.20863		-22.59	0.00944147	-396.46	1.5957	26237.6	1.02886		494.663	80181.5	25205.5	0	1	0
623	0.000547041	70	5.0658	42.81	5.05351	9426.28	8.57622	10176.4	7.24337	12157.7	8.60229	38190.4	7.50659		-27.19	0.0122859	750.1	1.33286	26032.7	1.09571		641.487	65892.7	28752.6	0	1	0
624	0.000599297	76.2	5.06648	55.28	5.05726	9769.35	8.11915	11271.7	6.74957	10805.8	8.38661	36682.1	7.32363		-20.92	0.00921339	1502.32	1.36958	25876.3	1.06298		481.59	66976.6	27272.8	0	1	0
625	0.000420478	54.14	5.05907	29.79	5.04813	9216.56	8.44117	9994.18	7.35485	12900.2	8.88841	38826.8	7.82425		-24.36	0.0109459	777.62	1.08633	25926.7	1.06415		571.655	53538.8	27281	0	1	0
626	0.000456985	76.13	5.06113	48.26	5.05152	12312.4	8.4912	13406.8	7.70058	16710.4	8.58875	42802.7	7.49542		-27.87	0.00961174	1094.39	0.790613	26092.3	1.09333		508.457	38436.2	28574.3	0	1	0
627	0.000641689	99.96	5.07088	54.29	5.05461	11610.6	8.77257	12119.7	7.62343	15288	8.49369	41392.5	7.36772		-45.66	0.0162641	509.08	1.14914	26104.5	1.12597		858.867	56948	30193.9	0	1	0
628	0.000489231	76.25	5.0632	47.7	5.05252	12305.7	8.75099	13412.4	7.40588	14736	8.50836	40872.8	7.41046		-28.56	0.0106832	1106.74	1.34512	26136.8	1.0979		562.722	66149	28758.1	0	1	0
629	0.000447755	76.84	5.06156	50.41	5.05231	13155.5	8.77371	13768.2	6.98208	14881.1	8.79669	40930.6	7.80467		-26.42	0.00925828	612.66	1.79163	26049.5	0.992021		489.334	88969.1	23551.6	0	1	0
630	0.000587876	119.45	5.06765	59.79	5.05189	15557.7	8.70268	16144.6	7.97817	23576.5	8.54462	49939.9	7.40508		-59.66	0.0157604	586.88	0.724514	26363.5	1.13955		847.679	35638.8	30613.8	0	1	0
631	0.000333569	48	5.05765	31.75	5.04947	11489.1	9.45657	13087.1	7.87402	11958.2	9.04007	37870	7.91695		-16.24	0.00818081	1597.94	1.58255	25911.8	1.12312		425.28	77529.8	30244.4	0	1	0
632	0.000444277	73.21	5.06138	52.75	5.05365	12329	8.77958	12982.5	7.64212	16475.4	8.56088	42618	7.47809		-20.46	0.00773072	653.48	1.13746	26142.6	1.08279		406.996	56219.4	27996.9	0	1	0
633	0.000527421	93.74	5.06586	54.01	5.05292	12865.5	8.70201	13177.8	7.68929	19117.4	9.02486	45434.2	7.91559		-39.73	0.0129313	312.28	1.01272	26316.8	1.10927		686.294	50323.7	29146.8	0	1	0
634	0.000446122	51.75	5.05966	33.6	5.0505	8875.92	8.44975	9788.22	6.76157	10650.6	8.33545	36561.9	7.23439		-18.15	0.00916391	912.3	1.68818	25911.3	1.10106		476.345	83496.5	29141.7	0	1	0
635	0.000407273	51.96	5.05781	36.16	5.05036	9270.18	8.26372	10079.2	6.95449	12243.3	8.54416	38160.3	7.461		-15.8	0.00745184	809	1.30923	25917	1.08316		388.392	64652.4	28240.9	0	1	0
636	0.000439032	77.19	5.0611	46.33	5.05073	13699.7	8.81166	14129.9	7.52888	18795.8	8.71393	45111.1	7.60142		-30.85	0.0103651	430.19	1.28277	26315.3	1.11251		549.104	63708.4	29310.1	0	1	0
637	0.000479044	64.08	5.06261	42.32	5.05282	10802.2	8.64379	12427	6.90285	11631	8.58967	37488	7.5509		-21.76	0.00979596	1624.77	1.74094	25857	1.03877		511.558	85422	26081.4	0	1	0
638	0.0004546	64.62	5.06186	42.81	5.05242	10879.3	8.91385	11275.4	7.31981	14114.5	8.50844	40300.2	7.47781		-21.81	0.009436	396.12	1.59403	26185.6	1.03062		493.61	79305.5	25345.5	0	1	0
639	0.000493458	86.15	5.06353	52.88	5.05255	13146.7	8.73884	13605.7	7.70812	18851	8.50038	45083.2	7.47864		-33.27	0.0109776	459.03	1.03072	26232.3	1.02174		582.148	51077.2	24854.6	0	1	0
640	0.000501763	60.63	5.06474	32.69	5.05076	9838.5	9.0332	12055.3	9.01579	11873.2	8.68335	37857	7.57451		-27.93	0.0139788	2216.78	0.0174024	25983.8	1.10884		726.87	-1346.66	29458.1	0	0	1
641	0.000530659	58.2	5.06471	32.19	5.05106	8762.13	8.61776	10252.6	7.3423	10475	8.63441	36339.6	7.51843		-26.01	0.0136592	1490.52	1.27546	25864.5	1.11599		708.971	62282.6	29934.8	0	1	0
642	0.00048703	82.76	5.06181	50.11	5.05132	13066.3	8.48976	14364.7	7.60593	15476.6	8.35844	41606.6	7.32411		-32.65	0.0104809	1298.35	0.883833	26130	1.03433		556.696	42893.3	25586.3	0	1	0
643	0.000418715	64.65	5.05993	32.92	5.04788	11716.5	8.81564	12367.8	7.82603	17165.3	8.75592	43288.7	7.61627		-31.72	0.0120463	651.27	0.989612	26123.4	1.13965		634.037	48829.3	30859	0	1	0
644	0.000386979	67.46	5.05528	41.58	5.04768	13193.8	7.91594	13595	6.71186	18396.3	8.29113	44560.1	7.25058		-25.88	0.00760129	401.13	1.20407	26163.7	1.04054		405.944	59802.5	25863.5	0	1	0
645	0.000355605	66.78	5.05681	44.17	5.04938	14140.2	9.03474	14364.9	7.9874	19278.3	8.41152	45643.1	7.39677		-22.61	0.00743029	224.69	1.04734	26364.7	1.01474		394.125	52142.2	24372.4	0	1	0
646	0.00052142	72.96	5.06399	45.76	5.05296	10654	8.67853	12591.3	8.3764	12615.2	8.16273	38697.1	7.02042		-27.2	0.0110285	1937.26	0.302122	26081.9	1.14231		578.627	13168.8	31033.6	0	0	1
647	0.000492936	74.08	5.06194	47.5	5.05214	10606.9	8.34266	9894.9	6.6092	14800.9	8.51181	40872.6	7.515		-26.57	0.00980502	-711.96	1.73346	26071.7	0.996806		516.821	87385.2	23768.6	0	1	0
648	0.000452985	81.2	5.06085	47.26	5.05023	13181.8	8.67182	12930.4	7.48578	19119.5	8.38688	45334.4	7.189		-33.94	0.0106181	-251.41	1.18604	26214.9	1.19788		564.846	59553.4	33678.9	0	1	0
649	0.00042632	60.57	5.05988	40.72	5.05136	10320.4	8.69685	11473.9	7.73807	12089.2	8.34267	37985.8	7.24883		-19.85	0.00852221	1153.54	0.958783	25896.6	1.09383		445.961	46785.6	28795.1	0	1	0
650	0.000376227	76.98	5.06001	45.87	5.05003	16164.5	9.51076	17012.4	8.53509	20882.1	8.95385	47288.8	7.8643		-31.12	0.00997957	847.98	0.975668	26406.6	1.08956		530.098	47935.4	28071.2	0	1	0
651	0.000479039	88.11	5.0641	52.48	5.05242	13658.5	9.09236	12324	7.442	20342.6	8.74311	46730.1	7.68291		-35.63	0.0116748	-1334.5	1.65036	26387.5	1.0602		619.372	83852.5	26622.7	0	1	0
652	0.000512682	74.03	5.06445	52.96	5.05559	11499.5	8.58618	12988	6.95575	12786.1	8.5829	38821.3	7.39922		-21.07	0.00886357	1488.49	1.63042	26035.2	1.18369		464.249	80032.6	33149.1	0	1	0
653	0.00048252	67.13	5.06253	41.07	5.05163	11615.3	8.87691	13609.5	7.76593	12291.2	8.22158	38227.8	7.18349		-26.06	0.0108947	1994.14	1.11098	25936.6	1.03808		570.793	53554.7	25967.5	0	1	0
654	0.000388355	60.01	5.05768	42.94	5.05085	11289	8.43686	10981.8	6.80289	16646.5	8.75053	42721.7	7.67917		-17.07	0.00682474	-307.21	1.63397	26075.2	1.07136		358.307	82005.7	27492.9	0	1	0
655	0.000525378	68.7	5.06507	37.13	5.05115	10169.1	8.77723	11480.2	7.75185	12527.8	8.61272	38524.4	7.53305		-31.57	0.0139258	1311.05	1.02537	25996.6	1.07967		727.859	49957.6	27986.9	0	1	0
656	0.000472051	93.64	5.0647	51.67	5.05165	15219.7	9.11549	14500.5	7.07037	19972.8	9.17313	46402.8	8.00559		-41.97	0.0130494	-719.21	2.04512	26430	1.16754		694.44	102975	31947	0	1	0
657	0.000406013	60.17	5.05783	37.63	5.04916	11674.4	8.42931	12733.7	7.15952	14858.6	8.5274	41041.1	7.44357		-22.54	0.00867265	1059.25	1.26979	26182.5	1.08382		456.173	62430.2	28008.8	0	1	0
658	0.000557214	87.08	5.06909	50.47	5.05467	11829.9	9.05546	12807.8	8.00846	15257.6	9.0364	41430.9	7.93185		-36.6	0.0144119	977.89	1.047	26173.3	1.10455		757.197	51372.1	29054.2	0	1	0
659	0.00042735	58.12	5.06057	38.89	5.05165	10884.5	8.81406	12912.1	7.13151	10088.5	8.69366	36015.9	7.55269		-19.22	0.00892083	2027.61	1.68256	25927.3	1.14098		465.262	82100.2	31121.5	0	1	0
660	0.000421532	65.4	5.05988	38.69	5.04968	11731	8.71539	12296.6	7.32736	15038.9	8.66579	41169.1	7.58722		-26.72	0.0102023	565.56	1.38803	26130.2	1.07858		536.835	68835.8	27798.8	0	1	0
661	0.000534116	73.83	5.06612	57.78	5.05859	10270.8	8.93343	10789.9	7.4879	12771.7	8.14632	38751.8	7.01599		-16.05	0.00752897	519.05	1.44553	25980.1	1.13033		392.498	71757.5	30536.4	0	1	0
662	0.000404263	51.64	5.05895	30.57	5.04888	10285.9	8.92686	11810.8	7.96589	12452.4	8.37996	38375	7.28081		-21.06	0.0100698	1524.91	0.960963	25922.6	1.09915		524.551	46523.2	29034.9	0	1	0
663	0.000334613	52.24	5.05726	32.3	5.04852	12150.4	9.47006	11751.1	7.12388	14743.5	8.77064	40741.4	7.65653		-19.94	0.00873541	-399.28	2.34619	25997.9	1.11411		456.711	117709	29707.7	0	1	0
664	0.000286187	37	5.05341	25.42	5.04703	10429.6	8.84894	12000.4	7.01968	11361	8.85301	37197.3	7.79967		-11.59	0.00638366	1570.77	1.82925	25836.2	1.05334		330.773	89891.8	26830.6	0	1	0
665	0.000377859	57.57	5.05698	34.82	5.04823	12023.6	8.54035	13629.6	7.57715	13640	8.55101	39784.9	7.44596		-22.75	0.00874311	1606.04	0.963201	26144.9	1.10505		459.906	46554	29107.5	0	1	0
666	0.000397464	47.94	5.05711	32.35	5.0494	9025.73	8.39093	10387.7	7.37884	10701.2	8.28968	36568	7.20249		-15.59	0.00770569	1361.93	1.01209	25866.7	1.08719		400.874	49242.5	28492.7	0	1	0
667	0.000456161	63.24	5.06425	42.51	5.05409	10682.2	9.27483	11698.8	7.83492	12893.6	8.85637	38826	7.74384		-20.73	0.0101559	1016.59	1.43991	25932.4	1.11254		528.524	70978.8	29694.4	0	1	0
668	0.000394938	68.71	5.05742	40.21	5.04829	13658.2	8.5101	13596.1	6.88206	18583.1	8.49177	44755.4	7.43618		-28.51	0.00912776	-62.09	1.62804	26172.4	1.0556		484.898	81463.9	26607.5	0	1	0
669	0.000672668	114.14	5.07434	64.72	5.0574	13159.5	9.18596	13327.9	7.51544	15776.4	8.41025	41867.1	7.2838		-49.41	0.0169405	168.4	1.67052	26090.7	1.12645		896.433	83357.5	30231.8	0	1	0
670	0.000452804	54.96	5.06168	31.63	5.05001	9530.41	8.86634	11014.6	7.75644	11156.3	8.51461	37072.4	7.32603		-23.33	0.0116676	1484.2	1.1099	25916.1	1.18858		606.709	54010.6	33513	0	1	0
671	0.000390081	51.32	5.05912	35.21	5.05095	9864.81	9.26566	10890.5	8.20003	11423	8.21854	37250.4	7.11689		-16.11	0.00816623	1025.64	1.06563	25827.4	1.10166		424.422	52255.9	29255.3	0	1	0
672	0.000580681	96.33	5.06554	58.6	5.05367	12215.7	8.18651	13919.4	7.8948	19160.3	8.44554	45467.7	7.38353		-37.73	0.0118673	1703.61	0.291707	26307.3	1.06201		631.093	12881.7	26793.3	0	0	1
673	0.000452305	70.56	5.0598	48.95	5.05197	11190	7.9998	13332.4	7.94004	16709.8	8.706	42896.8	7.56572		-21.6	0.00783566	2142.39	0.0597597	26187.1	1.14027		413.383	845.593	30826.6	0	0	1
674	0.000494897	74.45	5.06449	39.97	5.05088	11315.8	8.8831	11384.8	7.10849	14636.2	8.83793	40779.1	7.68982		-34.49	0.0136146	68.98	1.77461	26142.9	1.14812		715.222	88661.5	31262.9	0	1	0
675	0.000610473	88.81	5.06689	50.85	5.05331	10480.9	8.1218	12289.4	7.79514	13847.9	8.51722	39864.6	7.37143		-37.96	0.0135789	1808.52	0.326661	26016.7	1.14579		716.904	14524.5	31272.9	0	0	1
676	0.000332826	37.57	5.05756	22.76	5.04791	9085.67	9.42435	10945.1	8.71653	11040.4	9.26522	37099.9	8.20072		-14.81	0.00965626	1859.47	0.707812	26059.6	1.06449		497.623	33531.1	27165.1	0	1	0
677	0.000482918	75.4	5.06276	45.79	5.0518	11410.7	8.22099	12241.2	7.15577	16743.3	9.35055	42867.8	8.19795		-29.6	0.0109605	830.59	1.06522	26124.6	1.1526		577.625	52430.3	31505.4	0	1	0
678	0.000411593	57.87	5.05903	35.09	5.04939	10476.4	8.71947	11451.7	7.96585	16089	8.53402	42218.9	7.43932		-22.78	0.00964458	975.26	0.753621	26129.9	1.0947		505.009	36705.8	28605.1	0	1	0
679	0.000452867	53.75	5.05816	31.4	5.04837	9302.18	8.16812	10531.2	7.02352	11643.2	7.91013	37569.2	6.80349		-22.34	0.00979189	1229.01	1.1446	25926	1.10664		511.935	56000.8	29406.1	0	1	0
680	0.00046642	112.92	5.06253	73.05	5.05304	17484.8	8.62677	16287.5	7.53167	30200.7	8.98595	57003	7.93756		-39.87	0.00948936	-1197.29	1.0951	26802.3	1.04839		514.338	55952.2	25617.2	0	1	0
681	0.000339919	48.63	5.05494	29.28	5.04689	11819	8.52333	13642.6	7.09854	12831	8.52364	38878.3	7.39593		-19.35	0.00805548	1823.56	1.4248	26047.3	1.12771		422.124	69416.3	30338.1	0	1	0
682	0.00051751	72.24	5.0623	43.44	5.05134	10132.2	7.96259	10183.2	6.32404	15033.3	8.70424	41102.4	7.60125		-28.8	0.0109572	51.02	1.63855	26069.2	1.10299		576.66	81876.3	29080.4	0	1	0
683	0.000442535	59.39	5.06325	35.61	5.05155	11073.7	9.38933	13112.8	7.99393	10934.3	8.74524	36789.6	7.59538		-23.78	0.0117037	2039.08	1.3954	25855.3	1.14986		608.964	67730.9	31637.8	0	1	0
684	0.000352412	65.65	5.05538	41.82	5.04807	13866.9	8.44988	14195.3	7.43964	20235.6	8.55286	46697.1	7.44697		-23.82	0.0073103	328.41	1.01024	26461.5	1.10589		389.335	50183.5	28832.8	0	1	0
685	0.000512095	74.4	5.06454	46.12	5.05311	11006.6	8.66492	11715.4	7.50341	15740.8	8.72346	41906.1	7.66539		-28.27	0.0114277	708.77	1.16152	26165.3	1.05807		599.654	57367	26738.1	0	1	0
686	0.000365416	81.06	5.05839	52.14	5.05016	16326.6	9.03542	14634.4	7.23497	23237.3	8.89453	49840.2	7.7374		-28.92	0.00822865	-1692.2	1.80044	26602.9	1.15713		440.353	91714.4	31253.7	0	1	0
687	0.000382811	63.72	5.05888	41.32	5.05031	12558.8	8.96986	12533.1	7.41175	17313.5	8.69095	43673.8	7.5156		-22.4	0.00857302	-25.68	1.55812	26360.3	1.17535		451.051	77931.5	32407.1	0	1	0
688	0.000595738	81.3	5.06818	48.48	5.0546	11084.2	8.53989	12985.6	7.99392	13753.9	8.70722	39835.2	7.6101		-32.82	0.0135789	1901.33	0.54597	26081.3	1.09712		711.763	25397.2	28774.6	0	0	1
689	0.000425256	57.25	5.05899	34.8	5.04938	11018.2	8.67086	12784.8	7.02926	11373.1	8.29491	37251.3	7.27702		-22.45	0.00960875	1766.58	1.64159	25878.1	1.01789		502.888	80313.1	25016.6	0	1	0
690	0.000476009	70.32	5.06188	45.77	5.05226	11526.8	8.69441	12744.6	7.46881	13219.8	8.40427	39203.9	7.39841		-24.55	0.00961208	1217.83	1.2256	25984.1	1.00586		505.154	60062.2	24309.1	0	1	0
691	0.000540432	103.43	5.06788	71.75	5.05765	14118.3	8.98805	13375.2	7.40093	20251.7	8.77053	46728.8	7.68859		-31.68	0.0102393	-743.17	1.58711	26477.2	1.08193		543.644	80098.7	27619.4	0	1	0
692	0.000541123	69.86	5.06693	47.79	5.05624	10217.1	9.08189	11965.5	8.12586	11025.1	8.3415	36904.6	7.27004		-22.07	0.010685	1748.39	0.956024	25879.5	1.07146		556.318	46052.8	27693.5	0	1	0
693	0.000554974	78.33	5.06655	52.95	5.05593	10515.2	8.57468	10876.6	6.99852	14055.8	8.82641	40016.8	7.77161		-25.38	0.0106142	361.43	1.57615	25961	1.0548		556.09	78446.1	26779	0	1	0
694	0.00039472	64.99	5.05797	41.97	5.04974	12352.9	8.62659	12186.1	7.20444	18055.9	8.48449	44422.1	7.32851		-23.02	0.00823324	-166.78	1.42215	26366.2	1.15598		434.682	71274.2	31432.8	0	1	0
695	0.000554108	77.75	5.06493	43.94	5.05191	10643.6	8.36283	11475.6	7.32658	15383.1	8.48526	41443.5	7.33879		-33.82	0.0130222	832.03	1.03625	26060.4	1.14646		684.931	50980.5	31262.8	0	1	0
696	0.000442867	76.49	5.06387	60.79	5.0573	13151.6	9.19936	14586.6	8.50343	17359.6	9.06925	43535.7	7.91614		-15.7	0.00656904	1434.98	0.69593	26176.1	1.15311		344.152	33361.5	31479.3	0	1	0
697	0.000491025	71.38	5.06434	43.92	5.05282	11238.1	8.90662	12949.8	8.18369	12536.1	8.64377	38482.1	7.4664		-27.47	0.0115206	1711.67	0.722938	25946	1.17737		603.501	34435.2	32922.6	0	1	0
698	0.000527389	76.25	5.06693	55.62	5.05769	11286.2	8.947	12752.1	7.92868	13770.2	8.73711	39737.7	7.66067		-20.63	0.00924329	1465.86	1.01832	25967.5	1.07644		482.795	49450.2	27854.6	0	1	0
699	0.000415069	49.22	5.06068	31.72	5.05089	9433.02	9.07744	10900.4	7.58493	10370.5	8.71991	36022.6	7.55975		-17.51	0.00978763	1467.4	1.49252	25652.2	1.16015		506.891	73158.4	32355.5	0	1	0
700	0.000468777	50.86	5.06131	30.36	5.0502	8410.45	8.67345	9773.41	7.28022	9213.74	8.41028	34905.9	7.34965		-20.5	0.0111143	1362.97	1.39323	25692.2	1.06063		576.217	68298.5	27339.1	0	1	0
701	0.000524769	77	5.06666	48.37	5.0546	10962.3	9.13867	12130.5	8.32986	13995.4	8.58061	40050.9	7.54758		-28.64	0.0120545	1168.26	0.808807	26055.5	1.03304		631.364	39272.1	25596.3	0	1	0
702	0.000304885	43.3	5.05368	26.16	5.04611	10485.7	8.58171	10910.6	7.21081	14529.1	8.76862	40557.1	7.68575		-17.14	0.00757064	424.84	1.3709	26027.9	1.08287		395.672	68120.1	28115.3	0	1	0
703	0.000353179	55.89	5.05626	34.2	5.04794	12028.4	8.82999	12358.8	7.49502	16004.9	8.52839	42212.5	7.50096		-21.68	0.00831549	330.37	1.33497	26207.6	1.02743		437.454	66418.4	25164	0	1	0
704	0.000469647	77.13	5.06349	38.25	5.04938	12735.9	9.03118	12546.6	7.36704	17835.6	8.9315	44255.7	7.7759		-38.89	0.0141056	-189.26	1.66414	26420	1.1556		744.17	83396.4	31360.1	0	1	0
705	0.000455007	82.91	5.06178	48.63	5.05086	13745.8	8.78146	14645.6	8.01716	19547.2	8.64269	45847.1	7.49987		-34.28	0.0109207	899.8	0.764298	26299.9	1.14281		580.317	37315.1	30840.7	0	1	0
706	0.000550993	86.85	5.06756	49.25	5.05347	11849.5	8.93743	11777.9	7.52532	17257.5	8.89045	43526.6	7.83813		-37.6	0.0140818	-71.53	1.41211	26269.1	1.05232		741.691	70677.1	26346.7	0	1	0
707	0.000405167	69.43	5.05774	38.99	5.048	13626.5	8.32173	14919	7.38497	17693.4	8.62417	44016.4	7.52366		-30.44	0.00973369	1292.56	0.936766	26322.9	1.1005		517.124	45545.7	28702.3	0	1	0
708	0.000441065	66.45	5.0616	42.85	5.05189	11462.7	8.99547	12949.6	8.34635	14222.7	8.58183	40269.6	7.5206		-23.59	0.0097141	1486.89	0.649122	26046.9	1.06124		509.295	30969.2	27014.9	0	1	0
709	0.000480191	68.94	5.0656	41.83	5.05325	11659.4	9.36524	13490.5	8.63922	13288.3	8.90635	39005.3	7.7638		-27.11	0.0123578	1831.04	0.726012	25716.9	1.14255		645	34469.6	31410.7	0	1	0
710	0.000490374	83.7	5.0608	44.28	5.04902	13300	8.25675	14184.6	7.37813	18875.5	8.21958	45120.5	7.0878		-39.43	0.0117789	884.59	0.878621	26245	1.13177		628.377	43046.4	30343.7	0	1	0
711	0.000461761	46.46	5.0618	29.18	5.05104	7604.72	8.79975	8502.98	7.17854	9494.87	8.53407	35380.4	7.49493		-17.28	0.010764	898.27	1.62122	25885.5	1.03914		555.481	80162.6	26071.5	0	1	0
712	0.000366019	70.48	5.05776	48.7	5.05059	14279.2	8.92679	13457.5	7.35223	20276.6	8.78514	46644.2	7.81871		-21.78	0.00716049	-821.68	1.57456	26367.7	0.966428		379.805	79549.6	21953.7	0	1	0
713	0.000430931	67.25	5.06052	37.03	5.04913	12819.6	8.84747	14766	7.37993	12748.5	8.69462	38878.5	7.58986		-30.22	0.0113866	1946.38	1.46754	26130	1.10476		599.552	71430.9	29108.2	0	1	0
714	0.00044689	49.32	5.06132	31.5	5.05113	8805.69	8.62578	10736.3	7.85007	9767.76	8.94084	35651.6	7.84724		-17.82	0.0101891	1930.59	0.775708	25883.8	1.0936		527.273	36854.8	28796.2	0	1	0
715	0.000399871	63.17	5.05884	37.31	5.04907	11107.1	8.58683	9437.58	6.74057	18887.5	8.99903	45119.6	7.93063		-25.86	0.00977792	-1669.55	1.84625	26232.1	1.0684		514.756	93982.1	27188.1	0	1	0
716	0.000514235	75.52	5.06512	43.15	5.05214	11158.3	8.87109	12299.9	7.9642	14417	8.71765	40475.2	7.62183		-32.37	0.0129815	1141.56	0.906895	26058.1	1.09581		681.447	44203.2	28732.5	0	1	0
717	0.00046792	76.99	5.06276	45.32	5.05136	12469.9	9.01993	12828.7	8.09902	19139.9	8.5201	45481	7.43053		-31.67	0.011398	358.72	0.920906	26341.1	1.08957		601.57	45686.6	28137.2	0	1	0
718	0.000333682	46.34	5.05529	28.69	5.0473	10943.5	8.98956	12274	7.74228	12141.3	8.35223	38148.4	7.25119		-17.65	0.00798971	1330.53	1.24728	26007.2	1.10104		417.135	61033.3	29045	0	1	0
719	0.000427429	59.61	5.05961	38.03	5.05042	10812.9	8.64893	12264.5	7.61911	12381	8.42837	38381.6	7.24458		-21.58	0.00918563	1451.67	1.02982	26000.6	1.18379		480.861	50039.2	33188.8	0	1	0
720	0.000423098	81.35	5.0596	51.9	5.05077	14736.1	8.81153	14688.2	7.70162	21562.4	8.33714	47956.2	7.36426		-29.45	0.00882468	-47.88	1.10991	26393.8	0.972887		470.684	55543.5	22250.6	0	1	0
721	0.000482781	67.6	5.06275	39.57	5.05111	10911	8.94511	11766.8	7.72828	13399.6	8.26645	39343	7.15614		-28.03	0.0116421	855.78	1.21683	25943.3	1.11031		610.136	59985.8	29572.2	0	1	0
722	0.000442827	62.37	5.06069	36.19	5.04979	10317.2	8.58084	10133.4	6.9993	15735.5	8.70929	41952.9	7.55841		-26.18	0.0108964	-183.76	1.58154	26217.3	1.15088		570.999	79260.6	31326.5	0	1	0
723	0.000433134	48.21	5.06178	36.31	5.05408	8315.23	8.87661	8921.24	6.95502	10541.9	8.82258	36232.9	7.654		-11.9	0.00769728	606.01	1.92159	25691.1	1.16858		396.764	95473.4	32738	0	1	0
724	0.000326437	63.74	5.05544	44.37	5.04911	14886.2	8.97252	15569.7	8.1568	21158.3	8.45436	47490.2	7.3096		-19.37	0.00632797	683.57	0.815713	26331.8	1.14477		335.768	40102.1	30906.5	0	1	0
725	0.000523176	65.85	5.06648	42.06	5.05458	9473.5	8.95145	10602.1	7.76106	11805	8.94044	37732.5	7.92946		-23.79	0.0119069	1128.58	1.19039	25927.5	1.01098		619.135	58390.8	24621.4	0	1	0
726	0.000461432	57.26	5.06234	33.52	5.05066	10122.9	8.97073	11780.2	7.29345	10843.7	8.44711	36823.4	7.35459		-23.74	0.0116872	1657.36	1.67728	25979.7	1.09252		608.102	82206.7	28646.3	0	1	0
727	0.000438333	81.88	5.05866	53.97	5.05066	13348.8	8.28065	12971.2	7.31109	22202.6	8.20373	48681.3	7.17259		-27.92	0.00799645	-377.57	0.969555	26478.7	1.03115		427.743	48855.3	25078.6	0	1	0
728	0.000402376	43.7	5.0599	25.53	5.04892	8658.36	9.07452	10696.4	8.5797	9117.22	8.77132	34886	7.71176		-18.17	0.0109801	2038.06	0.494813	25768.8	1.05956		567.175	22702.6	27209.2	0	0	1
729	0.000532771	69.18	5.06503	40.28	5.05227	9479.93	8.6525	10194.6	7.51901	12788.8	8.48508	38617.9	7.39389		-28.9	0.0127587	714.65	1.13349	25829.1	1.0912		666.833	55959.9	28730.7	0	1	0
730	0.000439269	62.25	5.06279	41.46	5.05302	10810.7	9.2909	12439.6	8.79894	14575.1	8.67958	40664.9	7.52522		-20.79	0.00976749	1628.89	0.491957	26089.8	1.15436		509.165	22968.9	31628.2	0	0	1
731	0.000431483	73.07	5.06029	44.07	5.05029	12562.9	8.47756	13942.1	7.92052	18420	9.05281	44636.6	7.94586		-29	0.00999709	1379.2	0.557039	26216.6	1.10695		528.855	26472.8	29131.1	0	0	1
732	0.000438997	44.61	5.0615	32.51	5.05317	7712.6	8.62048	8877.02	6.81962	9449.88	9.0048	35305.8	7.816		-12.09	0.00832675	1164.42	1.80086	25855.9	1.18879		428.427	88878.5	33583.7	0	1	0
733	0.000412742	85.89	5.05778	49.95	5.04862	15341.7	8.4639	13133.7	6.90759	24440.8	8.18358	50890.8	7.15204		-35.94	0.00915781	-2207.99	1.55631	26450	1.03154		493.83	80023.3	25127.1	0	1	0
734	0.000523396	74.49	5.0635	41.33	5.05086	10642.9	8.26548	11330.6	7.00406	14715.2	8.75891	40808.4	7.69942		-33.16	0.0126465	687.76	1.26142	26093.3	1.05949		665.485	62383.1	26881.2	0	1	0
735	0.000404719	53.57	5.0587	32.99	5.0493	10301.8	8.7592	11538.9	7.56547	12383.5	8.52151	38457	7.47616		-20.58	0.00940378	1237.11	1.19373	26073.5	1.04535		490.769	58449.5	26194	0	1	0
736	0.000488155	76.61	5.06737	48.5	5.05515	12031.5	9.63117	13216.5	8.79181	15735.1	9.08056	41881.9	7.98065		-28.12	0.0122145	1184.95	0.839358	26146.8	1.09991		638.843	40783	28848.6	0	1	0
737	0.000543902	86.08	5.06952	56.22	5.05721	12004.6	9.44097	12088.2	7.71989	14947.3	8.63102	41088.6	7.49164		-29.86	0.0123047	83.59	1.72108	26141.3	1.13938		645.097	85970.3	30827.7	0	1	0
738	0.000305526	47.01	5.05476	33.82	5.04872	11584.3	9.16953	12653.7	8.36114	15705.5	8.47786	41979.1	7.43196		-13.19	0.00603764	1069.42	0.808383	26273.6	1.04589		315.072	39349.7	26021.1	0	1	0
739	0.000696132	117.66	5.07544	69.42	5.05889	13352.6	8.94561	14589.6	7.47326	14601.2	8.76837	40693.8	7.67116		-48.24	0.0165548	1236.93	1.47235	26092.6	1.09721		875.982	72380.5	28767.8	0	1	0
740	0.000506423	71.54	5.06604	40.81	5.05252	10800.4	9.14713	11367.7	7.48448	13334.5	8.77886	39553.6	7.56376		-30.73	0.0135182	567.31	1.66265	26219.1	1.21511		706.642	82565.2	34536.2	0	1	0
741	0.000424355	66.55	5.06051	41.93	5.05091	11990.4	8.89538	11508.3	6.95971	16306.7	8.63703	42517	7.53066		-24.62	0.00959939	-482.09	1.93568	26210.3	1.10637		504.59	97265.9	29108.2	0	1	0
742	0.000503177	63.18	5.06394	37.72	5.05195	10109.8	8.76092	11358.3	7.12842	11962.6	8.49183	37884.3	7.36545		-25.46	0.0119946	1248.53	1.63251	25921.7	1.12637		625.191	80376.7	30397	0	1	0
743	0.00052347	97.41	5.06429	53.13	5.05131	14978.4	8.71005	16839.2	8.39283	19308.1	8.43967	45537.5	7.36952		-44.28	0.0129781	1860.79	0.317223	26229.4	1.07016		693.185	14000.4	27278.4	0	0	1
744	0.000513128	81.21	5.06412	57.39	5.05525	11494.6	8.56858	11705.2	7.40286	17078.1	8.48196	43230.1	7.44398		-23.81	0.00886453	210.62	1.16572	26152	1.03798		467.036	58075.6	25746.8	0	1	0
745	0.000433397	62.69	5.06234	42.86	5.05319	11107.8	9.07835	11979.4	7.67173	14033.9	8.83753	39940.3	7.70903		-19.82	0.00914932	871.63	1.40662	25906.4	1.1285		477.286	69459.4	30518.7	0	1	0
746	0.000477345	68.45	5.06437	41.5	5.05254	11115.5	9.24005	12191.4	7.88722	12607.3	8.81969	38571.1	7.79945		-26.95	0.0118316	1075.89	1.35283	25963.8	1.02024		618.53	66565.4	25048.4	0	1	0
747	0.000515438	87.63	5.06546	55.2	5.05412	14041.5	8.97314	15854.3	7.02527	14643	8.50252	40783.9	7.36449		-32.44	0.0113476	1812.78	1.94788	26141	1.13803		599.821	95581	30760.5	0	1	0
748	0.00034136	60.29	5.05629	35.6	5.04765	13618.4	8.94747	14697.4	8.21824	19332.3	8.68652	45678.6	7.56182		-24.7	0.00864004	1078.99	0.729225	26346.2	1.12471		456.702	35382.2	29889.3	0	1	0
749	0.000450022	69.38	5.0611	43.64	5.05128	11650	8.69472	12248.5	7.48909	15940.9	8.61292	42296.8	7.50972		-25.75	0.00982442	598.53	1.20564	26355.9	1.1032		516.971	59683.4	28804.2	0	1	0
750	0.000467862	71.79	5.0609	40.82	5.04982	11873.6	8.27409	12662.3	6.68131	14419	8.74507	40286.1	7.64065		-30.97	0.0110889	788.69	1.59279	25867.1	1.10441		585.414	78850.6	29353.7	0	1	0
751	0.000481211	56.53	5.06318	36.39	5.05254	9111.66	8.87359	10352.7	7.76102	11915.5	8.4236	37931.8	7.33158		-20.14	0.0106372	1241.02	1.11257	26016.4	1.09202		551.999	54387.7	28584.7	0	1	0
752	0.000526348	84.35	5.06378	53.46	5.05319	12594	8.48715	13878.5	7.53121	15725.3	8.38434	41885.4	7.37956		-30.89	0.0105933	1284.5	0.95594	26160.1	1.00478		560.557	46512.5	24079	0	1	0
753	0.000561224	67.23	5.06709	40.56	5.05393	10124.5	8.51678	12662.1	6.84356	8727.34	8.90651	34521.5	7.74756		-26.67	0.0131616	2537.63	1.67322	25794.2	1.15895		684.749	81123.3	32153.4	0	1	0
754	0.000490583	98.75	5.06329	56.34	5.05145	15457	8.7625	15524.8	7.53224	20699.2	8.66273	46942.5	7.57821		-42.41	0.0118365	67.84	1.23026	26243.4	1.08452		634.236	61445.4	27982.8	0	1	0
755	0.000381166	52.38	5.055	33.13	5.04753	10269.8	8.10702	11448.7	7.29567	13530.8	8.05155	39488.8	7.02635		-19.25	0.007473	1178.97	0.811347	25958	1.0252		392.9	39388.4	25301.9	0	1	0
756	0.000312536	48.5	5.05577	30.08	5.04764	11721.9	9.1781	12664	8.00054	14783.4	8.99425	41072.6	7.83464		-18.42	0.00812448	942.04	1.17756	26289.3	1.1596		424.644	57935.9	31690.9	0	1	0
757	0.00037983	40.68	5.05896	24.22	5.04856	8898.61	9.15292	11079.3	7.48534	8526.46	8.88096	34438.7	7.79655		-16.46	0.0104069	2180.66	1.66758	25912.2	1.08441		536.805	81198.6	28308.3	0	1	0
758	0.000510358	90.11	5.06623	59.89	5.05558	13096.7	9.10383	12977.1	7.82964	18810.8	8.71536	45086.5	7.6761		-30.21	0.0106427	-119.59	1.27419	26275.8	1.03926		562.345	63829	25687.3	0	1	0
759	0.000465521	76.04	5.06249	51.09	5.05324	12956.9	8.90622	13773.4	7.41214	16123	8.37901	42226.5	7.24696		-24.95	0.00924578	816.54	1.49409	26103.5	1.13205		487.239	73887.8	30498.9	0	1	0
760	0.000407745	51.35	5.05932	37.64	5.05208	9163.56	8.59367	9941.62	7.3414	13078.2	8.69371	39240.2	7.61187		-13.72	0.00724037	778.06	1.25227	26162	1.08184		375.738	61835.4	27930	0	1	0
761	0.000373983	64.43	5.05755	36.69	5.04799	13856.7	8.84544	15244.5	8.04396	18163	8.58325	44386.8	7.49303		-27.74	0.00956829	1387.77	0.801482	26223.8	1.09022		506.155	38686.3	28287.4	0	1	0
762	0.00036588	46.9	5.05742	29.84	5.04881	10157.3	8.95088	12405.6	8.99101	11468	8.6326	37394.5	7.56633		-17.06	0.00861439	2248.34	-0.0401323	25926.5	1.06626		447.779	-4254.95	27386.7	0	0	1
763	0.000520315	72.66	5.06725	45.52	5.05482	10536.1	9.31801	11541	8.26971	12903.3	8.77184	38765.8	7.74683		-27.14	0.0124354	1004.86	1.0483	25862.5	1.02501		648.912	51410.3	25388	0	1	0
764	0.000515162	81.46	5.06291	54.77	5.0536	11497	8.06865	11640.8	6.58567	16469	8.63582	42503.4	7.45666		-26.68	0.00930961	143.75	1.48298	26034.4	1.17916		492.161	74005.3	32923.6	0	1	0
765	0.000577702	58.67	5.07002	35.64	5.05541	8251.98	9.30254	10433.2	8.16554	7341.29	8.66754	33057.9	7.6335		-23.03	0.0146049	2181.18	1.13701	25716.6	1.03405		753.274	54669.2	25985.6	0	1	0
766	0.000381949	65.24	5.05929	42.75	5.05072	13128.8	9.06127	14145.6	7.7713	15425.3	8.90539	41585.7	7.68975		-22.48	0.00856236	1016.83	1.28997	26160.4	1.21564		450.598	63481.9	34621.4	0	1	0
767	0.000568583	61.06	5.0683	35.48	5.05375	8527.77	8.73275	10803.8	8.83602	10064.5	8.89337	35885	7.72324		-25.58	0.0145483	2276.06	-0.103269	25820.5	1.17014		752.995	-7439.5	32686.4	0	0	1
768	0.000484739	97.69	5.0643	58.58	5.05275	14967.3	9.10116	14425.8	7.86737	21293.7	8.65852	47660.4	7.57746		-39.11	0.0115488	-541.49	1.23379	26366.7	1.08106		616.548	62231.2	27686.1	0	1	0
769	0.000437881	61.26	5.059	34.22	5.04843	10938.1	8.25367	11605.8	6.49174	13918.9	8.58121	39862.2	7.52699		-27.04	0.0105644	667.69	1.76192	25943.3	1.05422		555.261	87428.4	26767.8	0	1	0
770	0.000368461	75.49	5.05803	48.15	5.04977	16096.6	9.12512	16662.5	7.55199	18428.5	8.56008	44497.7	7.48188		-27.33	0.00825555	565.9	1.57313	26069.3	1.0782		440.108	78090.7	27840.6	0	1	0
771	0.000466681	55.35	5.0627	34.87	5.05189	9639.16	8.92203	11645.4	8.28735	10631.2	8.50754	36522.6	7.34412		-20.48	0.0108093	2006.26	0.63468	25891.4	1.16342		560.947	29727.7	32279.6	0	0	1
772	0.000365705	58.25	5.05741	33.39	5.04787	12961.6	8.93016	14675.2	8.20647	15584.4	8.67003	41742.5	7.56324		-24.86	0.00954327	1713.63	0.723689	26158.2	1.10679		502.024	34470.8	29181.3	0	1	0
773	0.000584762	87.53	5.06856	51.04	5.0545	11669.8	8.83688	12830.1	7.76163	14706.5	8.57701	40918.2	7.42824		-36.5	0.014057	1160.32	1.07526	26211.7	1.14877		739.348	52602.4	31227	0	1	0
774	0.000300386	44.07	5.05426	29.19	5.04739	10621.2	8.83602	9916.58	7.0477	16357.8	9.00868	42735.9	7.9015		-14.88	0.00687322	-704.59	1.78832	26378.2	1.10719		358.541	90120.8	28981.2	0	1	0
775	0.00032648	53.96	5.0563	31.5	5.0474	12863.1	9.37975	13670.2	8.42069	17382.5	8.67816	43681.2	7.64148		-22.46	0.00889592	807.08	0.959062	26298.7	1.03667		467.256	47146	25535.1	0	1	0
776	0.00049304	68.39	5.06167	36.12	5.04919	10955.8	8.54125	12450.7	7.40643	11717.4	8.24029	37539.6	7.19587		-32.27	0.0124811	1494.86	1.13483	25822.2	1.04443		656.325	55246.4	26399.2	0	1	0
777	0.00047361	65.48	5.0664	37.22	5.05251	10906.8	9.6858	12255.9	8.12739	11651.9	9.00476	37749	7.77496		-28.27	0.0138862	1349.1	1.55841	26097.1	1.2298		722.582	76571.5	35393	0	1	0
778	0.000549713	86.22	5.06911	54.44	5.05629	12207.8	9.19028	13652.4	8.43492	15565	9.03067	41693.1	7.91887		-31.78	0.0128243	1444.52	0.755352	26128.1	1.1118		672.997	36323.1	29462.1	0	1	0
779	0.000463721	71.52	5.06392	42.35	5.05198	11785.2	9.22008	13016.1	8.32625	14528	8.84351	40682.9	7.72243		-29.17	0.0119363	1230.87	0.893836	26154.9	1.12109		625.983	43461	29899.4	0	1	0
780	0.000378435	54.54	5.0577	34.44	5.04908	10507.8	8.58806	10836.8	7.24313	15291.6	8.96894	41425.7	7.92583		-20.11	0.00862041	329.04	1.34493	26134.1	1.04311		451.131	66917.5	26021.4	0	1	0
781	0.000476454	66.96	5.06364	48.9	5.05529	10883.3	8.99122	11920.7	7.77307	13928	8.61169	39983.4	7.6122		-18.07	0.0083458	1037.45	1.21815	26055.3	0.999486		435.36	59869.8	23919	0	1	0
782	0.000457851	61.92	5.06229	39.76	5.05213	10607.1	8.95308	12612.5	8.52679	11374	8.52252	37273.5	7.40092		-22.16	0.0101624	2005.42	0.426296	25899.4	1.1216		530.281	19309.4	30180.8	0	0	1
783	0.000366815	46.44	5.0561	30.3	5.04835	9135.01	8.43903	9096.51	6.61987	12156	8.50497	38139.1	7.41242		-16.14	0.00775325	-38.5	1.81916	25983.1	1.09255		403.802	90996.4	28644.3	0	1	0
784	0.000441288	70.74	5.06008	48.8	5.05206	12331	8.46241	14131.9	7.99914	15202.7	8.47589	41428.1	7.3529		-21.94	0.00801949	1800.86	0.463265	26225.4	1.12299		422.915	21362.4	29923.9	0	0	1
785	0.00053974	80.16	5.06727	55.17	5.05678	11007.1	8.87515	11966.6	7.82075	14624.9	8.70579	40765.8	7.5982		-24.99	0.0104923	959.45	1.0544	26140.9	1.10758		549.607	51760.5	29238.4	0	1	0
786	0.000319964	55.43	5.05566	34.06	5.04765	13544.6	9.11075	13707.2	7.19077	16566.3	8.9148	42784.6	7.82717		-21.38	0.00801223	162.57	1.91997	26218.3	1.08763		421.992	95836	28163.4	0	1	0
787	0.000420018	68.11	5.06168	40.36	5.05072	12599.1	8.93997	13016.3	7.4351	18009	9.48926	44254.3	8.41923		-27.75	0.0109574	417.21	1.50487	26245.4	1.07003		575.622	74826.3	27256.1	0	1	0
788	0.000334743	49.88	5.05765	37.11	5.05115	11564.2	9.24854	12629.1	7.72149	14053.3	9.12971	40176.9	7.95501		-12.77	0.00649862	1064.87	1.52705	26123.6	1.1747		337.701	75287.4	32611.3	0	1	0
789	0.000598098	69.21	5.06786	43.27	5.05505	9103.4	8.21061	10909.7	7.49968	11607.6	8.92077	37606.1	7.78242		-25.94	0.0128048	1806.31	0.710928	25998.5	1.13835		666.18	33740.1	30919.1	0	1	0
790	0.000538021	81.47	5.06771	44.45	5.05284	12074.1	9.04243	13619.6	8.03805	14077.8	9.07943	40110	8.0075		-37.02	0.0148762	1545.42	1.00438	26032.2	1.07193		780.828	48673.6	27564.3	0	1	0
791	0.000348252	47.17	5.05491	31.58	5.04798	11069	8.24848	13060	7.05183	11454.5	8.64126	37379.8	7.55581		-15.59	0.00693499	1990.96	1.19665	25925.4	1.08545		362.34	57841.8	28347.4	0	1	0
792	0.000414925	71.97	5.05818	46.32	5.04993	13264.1	8.39551	12550.2	6.517	18743	8.44565	45054.2	7.37695		-25.65	0.00825014	-713.85	1.87851	26311.2	1.0687		438.157	94639.4	27124	0	1	0
793	0.000395443	47.7	5.0565	32.81	5.04927	9890.32	8.00184	11736	6.5496	11086	8.66999	37051.8	7.58108		-14.9	0.00722872	1845.68	1.45223	25965.8	1.08892		376.336	70765.9	28480.1	0	1	0
794	0.000509685	60.97	5.06644	37.27	5.05364	9201.78	9.13862	10918.2	8.36509	10554.8	8.84973	36461.5	7.72943		-23.7	0.012802	1716.39	0.773534	25906.7	1.1203		663.798	36960.3	30108.3	0	1	0
795	0.000371027	58.43	5.05621	36.59	5.04822	12561.2	8.3792	14425.2	7.8736	15247.2	8.55871	41380.9	7.49043		-21.85	0.00798297	1864.06	0.505606	26133.7	1.06828		420.998	23416.2	27280.2	0	0	1
796	0.000534757	87.15	5.06664	58.18	5.05588	12102.5	8.87962	12714.2	7.92758	18086	8.54298	44459.9	7.40241		-28.97	0.0107544	611.67	0.952039	26374	1.14057		566.688	46990.3	30654.6	0	1	0
797	0.000549492	86.01	5.06995	59.39	5.05867	11740.6	9.39169	12432.1	8.45976	17136.8	8.79932	43448.7	7.6447		-26.61	0.0112759	691.52	0.931926	26311.9	1.15462		590.405	45904.8	31419.1	0	1	0
798	0.000438914	56.88	5.0613	31.78	5.04948	10206.9	8.96227	11428.8	7.6659	12134.4	8.6536	38136.9	7.59214		-25.11	0.0118265	1221.87	1.29637	26002.5	1.06146		616.433	63596.6	27070.5	0	1	0
799	0.000475951	71.76	5.06088	41.18	5.04993	11690.1	8.28613	12774.8	7.21166	15379.3	8.5279	41585.9	7.39905		-30.58	0.0109577	1084.64	1.07448	26206.6	1.12884		578.464	52639.2	30235.5	0	1	0
800	0.000465182	58.27	5.06188	32.81	5.04991	10185.8	9.03193	12273.6	8.74722	11068.9	8.22698	36824.7	7.24895		-25.45	0.0119699	2087.86	0.284711	25755.8	0.978028		623.947	12147.7	23145.6	0	0	1
801	0.0005259	70.34	5.06421	46.13	5.0538	10401.3	8.51487	11356.2	7.06246	13306.7	8.417	39337.3	7.31887		-24.2	0.0104163	954.94	1.4524	26030.7	1.09814		545.014	71665.3	28876.2	0	1	0
802	0.000564364	96.22	5.07048	60.79	5.05725	14035.8	9.34871	15915.7	8.41299	15477.8	8.88094	41508.7	7.79848		-35.43	0.0132325	1879.94	0.935725	26030.9	1.08246		697.056	44906.3	28092	0	1	0
803	0.000418161	66.37	5.05751	38.16	5.0481	12557	8.22615	13904.3	7.39046	16675.5	8.2505	42901.7	7.19285		-28.22	0.00941134	1347.38	0.83569	26226.1	1.05765		498.787	40437.1	26656.6	0	1	0
804	0.000441053	78.41	5.06139	44.25	5.05007	13288.6	8.88732	13162.8	7.6815	19907.3	8.75715	46345.1	7.60984		-34.15	0.0113208	-125.89	1.20582	26437.8	1.14731		600.189	60416.9	30927.7	0	1	0
805	0.000372166	51.15	5.05497	35.53	5.04855	10531.9	8.00055	11455	6.628	13840.7	8.2707	39902.1	7.20001		-15.62	0.00642672	923.02	1.37254	26061.4	1.07069		336.956	67704.1	27473.2	0	1	0
806	0.000457646	64.15	5.06353	42.99	5.05362	11194.1	9.28395	12614.4	7.91604	12558.6	8.5662	38485.2	7.49635		-21.15	0.00990542	1420.32	1.3679	25926.6	1.06985		516.421	66974.8	27566	0	1	0
807	0.000641716	91.46	5.07123	50.06	5.05482	11038.6	8.86677	10974.2	7.00146	14638.6	8.51721	40835.7	7.36734		-41.4	0.0164111	-64.43	1.86531	26197.1	1.14986		861.955	93329.9	31296	0	1	0
808	0.000417822	74.93	5.06053	41.75	5.04941	14337.9	8.94942	14533.1	7.24138	18956.4	8.98773	45317.8	7.85538		-33.18	0.0111176	195.26	1.70805	26361.4	1.13235		589.06	85207.1	30255.9	0	1	0
809	0.000496068	80.61	5.06582	55.45	5.05584	12484.4	9.17046	14076.6	8.59669	16185.5	8.66204	42471.1	7.50265		-25.17	0.00997777	1592.22	0.573767	26285.6	1.1594		524.059	27096.2	31684.2	0	0	1
810	0.000548581	59.8	5.0693	34.42	5.05406	8157.21	9.35634	10302.8	9.16011	7124.63	9.03633	32816.5	7.95662		-25.39	0.0152448	2145.61	0.196231	25691.9	1.07971		787.631	7665.94	28293.5	0	0	1
811	0.000444701	61.06	5.06232	43.69	5.05392	10944.7	9.07759	12566.9	8.24136	13559	8.53549	39583.3	7.43086		-17.37	0.00840452	1622.22	0.836223	26024.3	1.10464		437.596	40188.9	29207.5	0	1	0
812	0.000311631	48.45	5.05477	30.12	5.04712	11737.9	9.04787	12742.5	8.1629	15490.6	8.55815	41558.4	7.47318		-18.33	0.00764983	1004.58	0.884971	26067.8	1.08498		400.822	43244	28181.2	0	1	0
813	0.000481512	54.51	5.06367	33.79	5.05215	8766.2	8.72809	10059.7	7.36543	10745.6	8.9636	36480.6	7.87247		-20.73	0.0115178	1293.53	1.36266	25735.1	1.09113		596.618	66839.6	28821.6	0	1	0
814	0.000433951	41.36	5.06276	24.87	5.05066	7741.26	9.33842	9974.01	9.38347	7513.94	8.84296	33277.9	7.67634		-16.5	0.0121056	2232.75	-0.0450576	25764	1.16662		621.779	-4485.63	32566.9	0	0	1
815	0.000425394	65.26	5.05956	40.74	5.05022	11646.2	8.50647	12384.3	7.06631	14721.5	8.72159	40852.1	7.67537		-24.51	0.00934375	738.08	1.44016	26130.5	1.04622		491.698	71269.7	26180.3	0	1	0
816	0.000407358	66.51	5.0581	40.24	5.04902	12064.9	8.36586	11879.4	6.56011	15456.6	8.78112	41680.9	7.6996		-26.26	0.00908137	-185.6	1.80575	26224.3	1.08151		480.329	90473.2	27851.4	0	1	0
817	0.000438452	60.9	5.06212	37.66	5.05143	10733.8	8.93697	11913.6	7.89187	14381.6	8.96328	40443.3	7.84036		-23.24	0.0106896	1179.86	1.0451	26061.7	1.12291		557.721	51075	30084	0	1	0
818	0.000389534	54.56	5.05935	34.3	5.04995	10706.1	9.04152	10721.1	7.0737	14201.1	8.79432	40326.6	7.72155		-20.26	0.00939408	15.03	1.96783	26125.4	1.07277		489.964	98376.3	27513	0	1	0
819	0.000336266	58.12	5.05442	34.12	5.04657	12506.2	8.39342	12236.9	7.144	18854	8.53493	45133.7	7.45282		-24	0.00785451	-269.33	1.24941	26279.7	1.08211		416.725	62740	27825.9	0	1	0
820	0.000494173	65.96	5.06714	41.71	5.05477	10481.6	9.45186	11604.1	7.50439	11488	9.08558	37429.2	7.91588		-24.25	0.0123646	1122.54	1.94747	25941.2	1.1697		642.482	96251	32543.8	0	1	0
821	0.000454626	76.34	5.06022	44.94	5.04998	13084.5	8.3028	14101.1	7.07601	16418.4	8.63885	42577.2	7.59983		-31.4	0.0102429	1016.6	1.2268	26158.8	1.03902		543.544	60323.2	25792	0	1	0
822	0.000502035	88.21	5.06404	48.6	5.05123	13500.8	8.80513	14099.6	7.86304	19636.4	8.5435	45870	7.49326		-39.6	0.012811	598.75	0.942086	26233.6	1.05024		680.152	46505.6	26278.4	0	1	0
823	0.000588537	89.86	5.06931	55.45	5.05601	11641.1	8.93023	11110.5	6.8471	15517.1	8.57179	41716.4	7.42277		-34.41	0.0132992	-530.63	2.08313	26199.3	1.14901		699.368	104687	31251.4	0	1	0
824	0.000418046	91.42	5.05937	62.94	5.05183	17301	8.62623	17821.5	7.07879	21504.7	8.47269	48060.7	7.3945		-28.47	0.00754075	520.48	1.54744	26556	1.07818		405.507	76851.7	27353	0	1	0
825	0.000471112	64.75	5.0615	40.69	5.0514	11140.5	8.5693	12796.9	7.55174	13243.3	8.40858	39286.4	7.30241		-24.06	0.0100946	1656.35	1.01756	26043.2	1.10616		528.79	49221.6	29264.9	0	1	0
826	0.000373877	48.36	5.05992	32.06	5.05084	10097.4	9.24034	11233.1	7.50494	11871.7	9.38219	37821.9	8.24015		-16.3	0.00908092	1135.71	1.7354	25950.2	1.14204		470.346	85634.1	31151.7	0	1	0
827	0.000507763	87.45	5.06343	48.91	5.05112	12512.1	8.52032	11703.4	6.88856	17672.4	8.67757	43719.3	7.61893		-38.53	0.0123101	-808.66	1.63177	26047	1.05864		654.035	82397	26884.8	0	1	0
828	0.000499038	101.29	5.06189	58.44	5.05088	15239.3	8.16736	14426.1	6.72012	23720.7	8.64416	50080.2	7.61572		-42.85	0.0110071	-813.23	1.44724	26359.5	1.02844		593.206	73175	25062.4	0	1	0
829	0.000544207	56.74	5.06751	36.14	5.05486	8747.28	8.88484	11218.9	7.62537	7287.83	8.78416	32984.2	7.65093		-20.6	0.0126531	2471.59	1.25947	25696.4	1.13323		653.256	60501.8	30965.4	0	1	0
830	0.00055234	94.41	5.0683	59	5.05573	12835.8	9.06781	12458.3	7.292	16607.9	8.72641	42693.5	7.555		-35.4	0.0125742	-377.48	1.77581	26085.6	1.17141		664.112	89168.1	32485.1	0	1	0
831	0.00041308	71.45	5.06008	38.7	5.04878	13744.9	9.01058	15173.8	8.36342	18324.3	8.72099	44626.9	7.60427		-32.75	0.0112914	1428.94	0.647161	26302.6	1.11671		597.321	30929.1	29533	0	1	0
832	0.000497262	93.8	5.06379	55.71	5.05228	13782.8	8.56295	15544.5	8.34181	22370.2	8.83566	48880.3	7.72381		-38.09	0.0115162	1761.67	0.221142	26510.1	1.11185		613.901	9295.41	29082.3	0	0	1
833	0.000522171	75.07	5.06291	42.05	5.0507	10540.3	8.2916	10708.6	6.675	13280	8.45598	39198.5	7.35928		-33.02	0.0122122	168.3	1.6166	25918.5	1.0967		643.631	80661.7	28916.6	0	1	0
834	0.000354215	57.04	5.05461	32.98	5.0465	12426.5	8.2489	13731.5	7.40258	15467.8	8.31003	41610.3	7.28548		-24.05	0.00810877	1304.97	0.846321	26142.5	1.02454		429.489	41011.1	25084.8	0	1	0
835	0.000633805	106.15	5.07017	57.17	5.05417	12704.5	8.70915	13317.1	7.78329	18621	8.46983	44828.9	7.36478		-48.98	0.0159958	612.69	0.925857	26208	1.10505		848.768	45680.1	29044.4	0	1	0
836	0.000481746	70.56	5.06345	45.07	5.0529	11704.9	8.86872	13525.1	7.87375	12203.5	8.60139	38035.3	7.53128		-25.49	0.0105468	1820.23	0.99497	25831.8	1.0701		552.828	47928.3	27673.3	0	1	0
837	0.000441667	43.95	5.06257	29.62	5.05248	7732.06	9.22956	9197.32	7.71497	8416.97	8.63603	34208.3	7.54401		-14.33	0.010087	1465.26	1.51459	25791.4	1.09202		518.68	74264.4	28809.6	0	1	0
838	0.000521316	64.65	5.06684	37.88	5.05322	10268.6	9.09665	12289.4	8.27477	11125.1	8.85442	36994.1	7.70483		-26.77	0.0136144	2020.83	0.821879	25869	1.14959		707.488	39073.1	31610.3	0	1	0
839	0.000378812	75.84	5.05768	48.89	5.0497	15410.9	8.64624	16214.1	7.72485	21395.7	8.79211	47885.9	7.70182		-26.95	0.00797687	803.26	0.921389	26490.3	1.09029		425.794	45266.2	28024.2	0	1	0
840	0.000416845	75.16	5.05998	50.44	5.05165	13891.4	8.84807	12936.6	6.49248	17904.5	8.46485	44185.2	7.3641		-24.72	0.00832801	-954.85	2.35559	26280.7	1.10075		441.12	118734	28756.9	0	1	0
841	0.000457442	68.94	5.05792	39.62	5.04835	11820.8	7.81964	13612.3	7.28683	14592.2	8.14734	40820.8	7.02531		-29.31	0.00956809	1791.51	0.532812	26228.7	1.12202		507.714	24849.1	29872.5	0	0	1
842	0.000309774	51.17	5.0527	30.54	5.04569	13124.9	8.41453	14218.1	7.43923	17000.4	8.27535	42993.6	7.13543		-20.63	0.00701598	1093.22	0.975306	25993.3	1.13992		371.429	47672.1	31002.9	0	1	0
843	0.000376138	60.97	5.05592	39.19	5.04841	12386.4	8.3251	13366.6	7.31496	16157.5	8.28174	42322	7.2382		-21.78	0.00750986	980.29	1.01015	26164.5	1.04354		397.273	49527	26012.8	0	1	0
844	0.000372663	73.33	5.05892	47.89	5.05058	15485.9	9.20176	16064.9	7.67046	18764.3	8.82873	45099.9	7.76345		-25.44	0.0083334	578.97	1.53131	26335.6	1.06527		442.11	75986.4	26928.1	0	1	0
845	0.00048277	73.4	5.06153	42.29	5.05035	11580.9	8.55721	11810.8	7.28355	16149	8.39549	42298.5	7.39557		-31.1	0.0111846	229.94	1.27366	26149.5	0.999928		590.329	63453.3	23846.9	0	1	0
846	0.000424031	62.11	5.06049	35.46	5.04947	11378.9	8.98621	12194	7.75291	14800.2	8.56385	40988.3	7.43749		-26.66	0.0110154	815.07	1.23329	26188.1	1.12636		577.43	60849.5	30129.8	0	1	0
847	0.000348452	65.88	5.05732	37.11	5.04777	14823.9	9.29793	14183.1	7.45004	19173.2	8.60909	45423.8	7.44097		-28.77	0.00955146	-640.75	1.84789	26250.5	1.16812		506.343	93035.2	32155.4	0	1	0
848	0.000343347	57.66	5.0547	34.68	5.04695	12723.9	8.41711	13014.3	7.25519	18669.8	8.5156	44994.3	7.50884		-22.98	0.00775376	290.39	1.16193	26324.5	1.00675		410.668	57806	24013.3	0	1	0
849	0.000457006	82.02	5.06066	51.55	5.0512	14346	8.46254	15303.2	7.08812	17964.2	8.42509	44120.6	7.32696		-30.47	0.00946358	957.28	1.37442	26156.4	1.09813		503.649	67764	28750.1	0	1	0
850	0.000502749	79.25	5.06259	49.69	5.05225	11344.7	8.41271	11336.1	7.17106	16626.5	8.47858	42687.9	7.38176		-29.56	0.010345	-8.53	1.24165	26061.4	1.09681		546.808	62091.2	28779.3	0	1	0
851	0.0004475	65.81	5.0619	42.43	5.05204	11405.9	9.11103	13298.8	8.14542	10439.7	8.2839	36443.1	7.10839		-23.39	0.00985457	1892.88	0.965605	26003.4	1.17551		516.118	46387.4	32772.3	0	1	0
852	0.000430425	81.05	5.05988	46.71	5.04958	13227.3	8.57262	13174.6	7.73888	23145.7	8.73301	49636.5	7.63989		-34.34	0.0102972	-52.69	0.833747	26490.8	1.09312		549.201	41740	28165.5	0	1	0
853	0.000455232	64.65	5.06094	41.4	5.05135	11110.7	8.62304	11322.8	6.45751	14014.6	8.42409	40079.2	7.32923		-23.26	0.00958342	212.08	2.16554	26064.6	1.09487		502.431	108065	28678.8	0	1	0
854	0.000412912	60.83	5.06076	35.96	5.05005	11431.2	9.35246	11538.7	7.43298	13532.2	8.42858	39549.8	7.34676		-24.87	0.0107127	107.5	1.91948	26017.6	1.08181		560.505	95866.3	28073.1	0	1	0
855	0.000397194	45.17	5.05728	31.47	5.04984	9105.93	8.41052	10578.4	6.85455	10674.6	8.30536	36584.6	7.25956		-13.7	0.00743889	1472.42	1.55597	25910	1.0458		385.645	76326.3	26379.8	0	1	0
856	0.000425489	67.64	5.06066	37.79	5.04939	12101.4	8.98361	13655.5	8.58898	17992.8	8.67372	44343.3	7.54884		-29.85	0.0112638	1554.08	0.394624	26350.4	1.12487		593.039	18177.1	29893.2	0	0	1
857	0.000436443	67.69	5.05961	40.02	5.04957	12001	8.63851	12852.8	7.25112	14089.9	8.39047	40124.7	7.35537		-27.67	0.0100424	851.76	1.38739	26034.8	1.03511		529.788	68517.7	25720.6	0	1	0
858	0.000453129	70.73	5.06117	44.29	5.05128	11950.2	8.6067	12376.5	7.18671	16200.2	8.62364	42280.7	7.55167		-26.44	0.00989526	426.21	1.41999	26080.5	1.07197		521.203	70573.2	27517.9	0	1	0
859	0.000375676	41.71	5.05845	25.93	5.04888	8452.85	9.0107	9286.62	7.39496	10751.7	8.81195	36697.1	7.62668		-15.78	0.00956946	833.77	1.61574	25945.4	1.18528		494.253	79953.4	33318.4	0	1	0
860	0.000351537	54.91	5.05668	37.88	5.04961	11997.1	8.82095	13272.8	7.74879	14179.3	8.73177	40190.2	7.66899		-17.03	0.00706938	1275.69	1.07215	26010.9	1.06278		370.499	52332	27128.1	0	1	0
861	0.000419142	57.94	5.05922	35.51	5.04963	10175.2	8.53867	10581.1	7.21952	14346.3	8.76038	40407.3	7.67579		-22.42	0.00958867	405.93	1.31915	26061	1.08459		501.853	65551.4	28168.5	0	1	0
862	0.000413865	63.87	5.06033	40.59	5.05088	12744.5	9.13779	14863.3	8.78274	13826.5	8.46298	39822.8	7.44237		-23.27	0.0094508	2118.78	0.355048	25996.4	1.02061		495.81	15633.6	25034.3	0	0	1
863	0.000506496	66.65	5.06457	36.67	5.05112	10201.7	8.75475	10778.2	6.85332	12581.4	8.88367	38515	7.78969		-29.98	0.0134533	576.59	1.90142	25933.6	1.09397		702.643	94494.7	28765.1	0	1	0
864	0.000259826	40.38	5.05208	27.97	5.04644	11921.1	8.65781	12851.8	7.44084	16709.6	9.17786	42997.3	8.02714		-12.41	0.00563212	930.73	1.21697	26287.7	1.15072		294.016	59917.6	31248.5	0	1	0
865	0.000391848	60.22	5.05657	38.13	5.0486	11126	8.27965	12180.8	7.42851	14047.1	8.37098	40101	7.33096		-22.09	0.00797559	1054.72	0.851145	26053.9	1.04002		420.87	41502.5	25947.2	0	1	0
866	0.000488673	64.28	5.06185	38.72	5.05097	10980.2	8.42338	12961.8	7.08016	11798	8.36171	37830.5	7.19756		-25.56	0.0108779	1981.62	1.34321	26032.6	1.16415		569.455	65179.1	32175.1	0	1	0
867	0.000739934	139.56	5.07985	94.76	5.06528	14240.6	9.22097	14771	8.11861	18558.1	8.77723	44781.2	7.6549		-44.8	0.0145628	530.34	1.10236	26223.1	1.12233		772.941	54587.4	29893.5	0	1	0
868	0.000484434	64.95	5.06292	37.58	5.05098	11020.6	8.85424	13048.3	7.57003	10647.3	8.47817	36412.1	7.4156		-27.37	0.0119436	2027.68	1.28421	25764.8	1.06257		624.552	62182.7	27363.8	0	1	0
869	0.000517223	72.21	5.0632	46.61	5.05296	10764.6	8.32828	11979.7	7.20313	13514.2	8.61058	39490.2	7.59061		-25.6	0.0102435	1215.12	1.12515	25975.9	1.01997		537.773	55042.3	25022.7	0	1	0
870	0.000596578	60.08	5.06951	39.35	5.05668	8089.16	8.95804	9790.18	7.31446	8582.86	8.41974	34328.1	7.36469		-20.73	0.0128244	1701.01	1.64358	25745.2	1.05505		661.949	80477.9	27007.1	0	1	0
871	0.000380488	46.81	5.05796	27.38	5.04807	10069	8.92263	11626.6	7.46682	11401.8	8.60556	37316	7.52786		-19.43	0.00988535	1557.55	1.45581	25914.2	1.0777		513.698	71232.9	27970.9	0	1	0
872	0.000472518	90.1	5.05895	55.71	5.05007	14508.2	7.79655	15022.3	6.61868	20217.4	8.36597	46517	7.25146		-34.39	0.00888142	514.04	1.17787	26299.6	1.11451		478.461	58379.6	29426	0	1	0
873	0.000465209	63.9	5.06419	37.9	5.052	10484.4	9.34177	10614.3	7.69958	13819.9	8.72543	39874.9	7.66377		-25.99	0.0121921	129.91	1.6422	26055	1.06165		635.595	81979.9	27027.8	0	1	0
874	0.000530407	70.33	5.06749	44.18	5.05495	10411.2	9.26236	11728.5	7.66284	11088.4	8.68219	36981.6	7.65317		-26.16	0.0125374	1317.33	1.59952	25893.2	1.02902		653.029	78658.7	25558.1	0	1	0
875	0.00043431	61.41	5.05869	40.02	5.05022	10233.6	8.15441	9864.04	6.45091	15828.7	8.42882	42083.9	7.25788		-21.39	0.0084727	-369.52	1.70349	26255.2	1.17095		445.025	85544.2	32292.1	0	1	0
876	0.000291156	39.14	5.05269	24.43	5.04576	10736.2	8.42751	12286.3	6.97283	11929.2	8.978	37797.9	7.93547		-14.71	0.00693183	1550.11	1.45468	25868.7	1.04253		361.302	71183.7	26257.7	0	1	0
877	0.000536561	117.09	5.06785	70.51	5.055	16977.4	9.2098	18217.4	8.66065	23295.5	8.7216	49749.2	7.62167		-46.58	0.0128424	1239.94	0.54915	26453.8	1.09993		688.699	26217.6	28543	0	0	1
878	0.000420324	56.14	5.0601	32.51	5.04932	10033.4	8.89343	11230.4	7.87424	11967.6	8.70691	37952.4	7.66427		-23.63	0.0107794	1197	1.01919	25984.7	1.04264		562.602	49762.4	26147.4	0	1	0
879	0.000461744	75.44	5.06223	47.81	5.05215	12206.1	8.65216	13296.9	7.78653	16429.1	8.82603	42559.9	7.70031		-27.63	0.0100847	1090.77	0.865635	26130.8	1.12573		531.865	42191	30155.5	0	1	0
880	0.000460901	102.01	5.05989	71.62	5.05256	16221.8	8.15612	17347.2	7.63713	23797.3	8.27992	50314.2	7.14854		-30.39	0.00733559	1125.47	0.518983	26516.9	1.13138		397.169	24823.7	30052.3	0	0	1
881	0.000445763	72.17	5.06186	42.54	5.05082	12098.6	9.00232	14073.4	8.84814	17054	8.65201	43161.9	7.56483		-29.62	0.0110406	1974.76	0.15418	26107.9	1.08718		581.648	5734.24	28251.1	0	0	1
882	0.000395502	55.44	5.05974	32.45	5.04925	11320.6	8.97358	12891.8	6.64034	11270.9	9.13001	37096.9	8.11518		-22.99	0.0104887	1571.11	2.33324	25826	1.01483		547.425	115091	24915.4	0	1	0
883	0.000470959	67.92	5.06082	39.03	5.04984	10169.1	8.33143	9996.96	6.79914	13780.1	8.47634	39789.2	7.30529		-28.88	0.0109715	-172.18	1.53229	26009.1	1.17105		577.453	76786.7	32543.6	0	1	0
884	0.00045639	58.64	5.06373	39.68	5.05377	10197.5	9.24127	12240	8.47761	9852.92	8.74475	35642.4	7.62615		-18.96	0.00995602	2042.59	0.76366	25789.5	1.1186		516.761	36140.4	30140.5	0	1	0
885	0.000393388	70.46	5.05777	44.73	5.04949	13820.3	8.45004	14408.4	6.9902	17730.8	8.75451	44092	7.66865		-25.73	0.00828039	588.11	1.45984	26361.1	1.08587		439.75	72404	27932.2	0	1	0
886	0.000398799	54.37	5.0574	32.07	5.0481	11231.6	8.31302	13496.8	8.43349	12493.2	8.62223	38496.3	7.44799		-22.3	0.00930227	2265.21	-0.120472	26003.1	1.17424		487.414	-8288.8	32709.1	0	0	1
887	0.000464034	67.22	5.06366	39.38	5.0516	11264	9.40736	12821	8.79923	13558.7	8.50278	39517.2	7.4396		-27.84	0.0120632	1557.06	0.608137	25958.5	1.06318		631	28849.8	27200.3	0	1	0
888	0.000442492	51	5.06116	36	5.05266	8155.28	8.49892	8227.52	6.67167	11829.8	9.07155	37705.2	8.02459		-15	0.00850515	72.24	1.82725	25875.4	1.04696		440.258	91290.3	26472.8	0	1	0
889	0.000429835	58.8	5.06052	34.88	5.04992	11408.8	8.87111	13581.7	8.60529	11877.4	8.64448	37553.3	7.5969		-23.92	0.0106004	2172.93	0.265818	25675.9	1.04758		553.941	11118	26703.3	0	0	1
890	0.00053013	100.97	5.06385	61.43	5.05275	14214.8	8.44177	14021	7.22522	20739.8	8.44698	47115.2	7.39306		-39.55	0.011098	-193.85	1.21655	26375.5	1.05392		594.451	61021.3	26320.7	0	1	0
891	0.000356945	55.23	5.0561	36.22	5.04864	11774.5	8.485	13895.3	8.3745	14936.6	8.58627	41035.7	7.47034		-19.02	0.00746301	2120.8	0.110498	26099.2	1.11593		392.17	3404.1	29697.4	0	0	1
892	0.000387319	60.3	5.06021	35.41	5.04966	12282	9.52658	13852	8.58736	13268.5	8.71847	39306.3	7.59874		-24.9	0.0105582	1570.06	0.939228	26037.8	1.11972		552.812	45391.3	29948.3	0	1	0
893	0.000523205	68.64	5.06375	43.02	5.05273	9513.27	8.3116	10115.9	6.84165	12223.7	8.59614	38221.2	7.49228		-25.62	0.0110181	602.64	1.46995	25997.5	1.10386		576.525	72894.9	29195.4	0	1	0
894	0.000523252	69.48	5.06845	44.69	5.05595	10143.8	9.44214	11031.5	8.04837	12359.1	8.98651	38353.8	7.94187		-24.79	0.0125013	887.76	1.39377	25994.7	1.04464		649.857	68800.9	26237.3	0	1	0
895	0.000417423	65.28	5.06281	44.2	5.05338	12100.9	9.58951	12127.4	7.90086	16021	8.90017	41947.7	7.84723		-21.07	0.0094322	26.46	1.68865	25926.7	1.05294		492.68	84406.1	26720.5	0	1	0
896	0.000320115	49.63	5.05293	32.17	5.04655	11899.6	8.16908	12459.4	7.0092	17632.5	8.25323	43819.1	7.21377		-17.45	0.00638672	559.82	1.15988	26186.5	1.03946		336.786	57434.2	25786.3	0	1	0
897	0.000347007	55.8	5.0553	36.34	5.0481	12419.1	8.26636	14116.9	7.75419	17077.4	8.77839	43466.6	7.65914		-19.46	0.00719989	1697.8	0.512171	26389.2	1.11926		379.455	23910.7	29573.6	0	0	1
898	0.000430244	56.39	5.06232	34.88	5.05143	9542.43	8.99866	9717.82	7.27424	13155	9.32621	39233.8	8.17426		-21.51	0.0108913	175.39	1.72441	26078.8	1.15196		566.077	86045.3	31519	0	1	0
899	0.00043852	59.95	5.06302	35.86	5.0514	10558.2	9.41852	12458.3	8.95749	11541	8.79472	37584.5	7.67337		-24.09	0.0116195	1900.14	0.461029	26043.5	1.12135		605.064	21151.3	30023.9	0	0	1
900	0.000520777	63.63	5.06401	38.18	5.05207	10008.3	8.58981	11734.8	7.07882	11086.1	8.39932	37110.4	7.25683		-25.46	0.0119383	1726.43	1.51098	26024.3	1.14249		622.375	73822.8	31100.2	0	1	0
901	0.000306758	62.29	5.05251	32.23	5.04461	15365.6	8.23751	14263.8	6.64519	23136.8	8.51061	49622	7.39618		-30.05	0.00789799	-1101.81	1.59232	26485.2	1.11442		424.95	80717.7	29236	0	1	0
902	0.0005359	84.59	5.06691	51.91	5.05445	12292	9.06711	13889.1	8.17037	13154.9	8.65565	39103.4	7.54165		-32.67	0.0124521	1597.06	0.896744	25948.5	1.114		655.277	43240.2	29751.3	0	1	0
903	0.000399769	51.03	5.05857	31.4	5.04915	9329.57	8.60737	10535	7.82047	13604.9	8.71795	39698.8	7.6283		-19.63	0.00942493	1205.4	0.786896	26093.8	1.08964		490.876	38139.4	28388.3	0	1	0
904	0.000412979	76.91	5.06065	42.59	5.04943	14794.7	9.22661	15429.5	7.98082	18734.5	8.59046	44986.8	7.46972		-34.32	0.0112256	634.82	1.24579	26252.2	1.12073		595.6	61654.6	29784.4	0	1	0
905	0.000423267	71.39	5.0587	40.42	5.04862	13313.6	8.61109	14092.8	7.45118	17252.1	8.36025	43427.5	7.38306		-30.96	0.010079	779.25	1.15991	26175.4	0.977191		534.908	57216.1	22684.2	0	1	0
906	0.000405817	69.16	5.05828	44.88	5.05006	13436	8.57441	13568.7	6.52328	16864.2	8.437	43053.6	7.37688		-24.28	0.0082264	132.69	2.05113	26189.4	1.06013		435.6	102424	26816.9	0	1	0
907	0.000378429	60.3	5.05939	38.46	5.05031	12163.4	9.31537	11664.3	7.55252	16528.4	8.74548	42521.2	7.69593		-21.84	0.00907878	-499.11	1.76285	25992.8	1.04955		475.779	88641.8	26484.8	0	1	0
908	0.000640639	66.41	5.07339	38.99	5.05679	7982.72	9.15175	9570.79	7.94241	8420.13	8.8864	34176.1	7.84455		-27.43	0.0166064	1588.07	1.20934	25756	1.04185		857.749	58879	26336.4	0	1	0
909	0.00047836	88.17	5.06391	57.19	5.0537	13972.7	9.08626	14602.1	7.85355	16326.1	8.50108	42272	7.37165		-30.99	0.0102139	629.4	1.23272	25945.9	1.12943		541.685	61006.4	30525.5	0	1	0
910	0.000426551	76.24	5.06122	45.24	5.05062	14386.4	9.12723	14598.4	7.21318	18108.5	8.55851	44452.3	7.32168		-31	0.0105934	211.96	1.91405	26343.8	1.23683		560.671	95490.5	35497.8	0	1	0
911	0.000411359	61.26	5.05913	39.23	5.05024	12260.2	8.77914	14062.9	7.09491	12807	8.40938	38749.8	7.32223		-22.03	0.0088966	1802.62	1.68422	25942.7	1.08715		466.86	82408.6	28414.7	0	1	0
912	0.000453238	65.49	5.06199	38.28	5.05064	11178.1	8.92586	12134.8	7.15889	12122.7	8.671	38171.4	7.61876		-27.21	0.0113454	956.64	1.76696	26048.8	1.05225		594.481	87391.5	26563.6	0	1	0
913	0.000400357	74.11	5.06012	51.9	5.05237	14522.2	9.2169	15672	7.94295	16275.3	8.32215	42362	7.17297		-22.21	0.00775045	1149.83	1.27395	26086.8	1.14918		409.732	62547.8	31372.2	0	1	0
914	0.00046491	77.37	5.0622	49.51	5.05231	12944.3	8.85031	14647.2	8.39045	16542.6	8.39643	42730.5	7.27083		-27.86	0.0098935	1702.94	0.459851	26187.9	1.12561		522.535	21289.6	30092.5	0	0	1
915	0.000467455	78.41	5.06375	44.05	5.05122	13547.1	9.18436	15133.8	8.45894	16714.9	8.65975	42987.4	7.48547		-34.36	0.0125275	1586.77	0.725416	26272.5	1.17428		660.737	34684.1	32441.7	0	1	0
916	0.000567211	82.63	5.06739	51.03	5.05481	10724.7	8.71841	11059.3	7.57428	16228.3	8.5947	42467	7.4864		-31.6	0.0125785	334.57	1.14413	26238.7	1.1083		660.526	56871.8	29176.2	0	1	0
917	0.000437522	61.6	5.06048	43.38	5.05247	11056.2	8.47094	12890.9	7.28257	11115.9	8.83973	36978.8	7.73435		-18.22	0.00801168	1834.65	1.18837	25863	1.10538		418.804	57583.6	29406.1	0	1	0
918	0.000401077	53.3	5.05831	32.01	5.04877	10252.5	8.70978	11524	7.75079	12879.5	8.45919	38742.7	7.3807		-21.29	0.00954701	1271.44	0.958982	25863.3	1.07849		498.641	46677.7	28061.4	0	1	0
919	0.000341331	45.51	5.05884	28.47	5.04932	10441.8	9.77408	12240.8	9.08513	11584.6	9.08644	37635.7	7.95348		-17.05	0.00951881	1798.99	0.688952	26051.1	1.13296		492.99	32648.6	30596.7	0	1	0
920	0.000511792	74.72	5.06725	41.22	5.05266	11453.1	9.44227	12087	7.81456	13644.1	9.00318	39585.9	7.96742		-33.5	0.0145884	633.95	1.62771	25941.8	1.03576		762.92	80751.7	25846.1	0	1	0
921	0.000402761	72.11	5.05804	48.08	5.05032	13105	8.3496	12339.1	6.64729	19268.9	8.6263	45600.9	7.48416		-24.03	0.00772754	-765.96	1.70231	26332	1.14214		410.407	85881.3	30774.9	0	1	0
922	0.000487362	72.55	5.0649	40.53	5.05163	11609.4	9.12322	12224	7.91448	16538.3	8.99583	42813	7.96793		-32.02	0.013271	614.65	1.20874	26274.8	1.0279		695.568	59822.4	25120.4	0	1	0
923	0.000574851	65.21	5.07123	40.09	5.05652	9073.02	9.30604	10728.3	7.73853	9671.34	9.13941	35491.1	8.0754		-25.12	0.0147032	1655.28	1.56751	25819.8	1.06402		760.282	76720.1	27381.1	0	1	0
924	0.000583479	78.9	5.07091	56.01	5.05981	10319.5	8.82773	11791.9	7.18993	10922.1	9.35578	36874.5	8.34318		-22.89	0.0111023	1472.39	1.6378	25952.4	1.0126		578.005	80417.7	24677.7	0	1	0
925	0.00045265	75.34	5.06582	49.51	5.0549	12922.7	9.44851	14673.1	8.52729	13472.4	9.73295	39409.9	8.6197		-25.83	0.0109241	1750.34	0.921217	25937.5	1.11325		572.033	44310.5	29725.2	0	1	0
926	0.000478861	62.8	5.06229	40.84	5.05235	9817.99	8.54392	10784.5	7.542	14295.9	8.59203	40277.6	7.55942		-21.96	0.00994402	966.51	1.00192	25981.7	1.03261		519.161	49129.4	25648.6	0	1	0
927	0.000444124	68.19	5.06301	42.7	5.05228	12566.6	9.12125	14054.4	7.29862	14202.5	8.98107	40326.1	7.88017		-25.5	0.0107292	1487.84	1.82263	26123.6	1.1009		561.958	89643.9	28921.2	0	1	0
928	0.000522058	69.74	5.06555	44.51	5.0541	10061.1	8.95714	12052.4	8.73776	12743.8	8.36231	38781.1	7.20617		-25.23	0.0114483	1991.23	0.219379	26037.3	1.15614		597.647	8977.7	31769.8	0	0	1
929	0.0004961	68.63	5.0627	39.95	5.05102	11333.4	8.71048	12974.1	7.16632	12277.1	8.37593	38347.2	7.37904		-28.68	0.011678	1640.71	1.54416	26070.1	0.996889		612.58	75567.1	23774.3	0	1	0
930	0.000310935	48.84	5.05504	30.18	5.04722	12785.6	9.1065	14584.5	7.88422	13384.2	8.90338	39384.2	7.86689		-18.65	0.00782337	1798.82	1.22228	26000	1.03649		409.818	59315.1	25824.3	0	1	0
931	0.000452785	62.91	5.06046	42.06	5.05168	10689.5	8.30446	11827.2	6.9815	13506.3	8.7368	39621.7	7.66808		-20.85	0.00878279	1137.75	1.32296	26115.4	1.06872		459.989	65010.4	27320.5	0	1	0
932	0.000426499	59.04	5.05899	41.04	5.05126	10386.6	8.47004	11628.9	7.30144	11743.4	8.3591	37653.8	7.30632		-17.99	0.00772765	1242.26	1.1686	25910.4	1.05279		404.373	57187.8	26729	0	1	0
933	0.000333517	49.11	5.05742	31.68	5.04905	11759.9	9.36002	13486.4	8.3573	12904.8	9.05348	38938.8	7.8663		-17.43	0.00837455	1726.57	1.00272	26034.1	1.18718		436.157	48409.4	33324.7	0	1	0
934	0.000425654	91.16	5.06035	57.12	5.05107	16998.8	8.94773	18187	8.12574	20929	8.43028	47195.1	7.35637		-34.04	0.0092774	1188.16	0.821992	26266.1	1.07392		497.91	39911.4	27429.8	0	1	0
935	0.000461584	56.88	5.06149	37	5.05174	8972.3	8.44545	9262.15	6.75547	12730.6	8.64848	38784.3	7.51098		-19.88	0.00975767	289.85	1.68999	26053.7	1.1375		507.763	84209.5	30821.5	0	1	0
936	0.00046983	63.84	5.06205	43.17	5.05285	10048	8.51029	10986.7	7.43095	14078.2	8.62915	40223.2	7.55593		-20.67	0.00919736	938.63	1.07934	26145.1	1.07323		480.538	53028.3	27516.3	0	1	0
937	0.000491104	61.57	5.0604	37.52	5.05028	9275.04	7.96979	10360.9	6.88073	12464.3	8.36089	38453.6	7.26956		-24.06	0.0101212	1085.83	1.08905	25989.3	1.09132		530.118	53366.8	28576.9	0	1	0
938	0.000452592	82.4	5.06187	50.73	5.0516	14530.9	8.91687	15076.9	7.27742	17747.7	8.57397	43940.1	7.47385		-31.68	0.0102699	546.06	1.63945	26192.4	1.10012		545.173	81426.2	28813.4	0	1	0
939	0.000474199	60.47	5.06249	37.44	5.05164	9785.76	8.58708	10917.7	6.97439	11225.8	8.94633	37153.8	8.00048		-23.03	0.0108422	1131.91	1.61269	25928.1	0.945855		565.142	79502.6	21364.7	0	1	0
940	0.000409544	65.1	5.05729	40	5.04873	11302.2	8.21707	12504.2	7.72516	18514.6	8.35458	44733.7	7.29553		-25.1	0.0085577	1202.05	0.491912	26219	1.05905		452.985	23393.5	26733.2	0	0	1
941	0.000456535	72.11	5.06137	43.92	5.05101	12125.5	8.51344	13269.2	7.53429	16082.5	8.84644	42180.3	7.68614		-28.19	0.0103578	1143.73	0.979157	26097.9	1.1603		546.08	47814.1	31917.1	0	1	0
942	0.000459014	79.06	5.06212	45.31	5.05067	13269.1	8.85409	13332.9	7.22695	17185.6	8.81845	43291.9	7.77587		-33.75	0.0114546	63.83	1.62715	26106.3	1.04258		606.482	81293.5	26022.6	0	1	0
943	0.000542797	88.15	5.06715	54.24	5.05469	12461.8	9.0016	12866	7.70146	16718.9	8.59633	42914.2	7.50596		-33.91	0.0124596	404.16	1.30014	26195.3	1.09037		656.891	64602.7	28323.2	0	1	0
944	0.000460007	83.58	5.06384	49.81	5.05223	13916	9.15752	13963	7.85677	19924.8	8.99113	46164.7	7.96013		-33.77	0.0116096	46.95	1.30074	26239.9	1.031		614.252	64990.2	25310.3	0	1	0
945	0.000404709	71.7	5.06067	47.89	5.05195	13203.5	9.08868	14095.8	8.26649	18665.8	8.88796	45083.9	7.74058		-23.82	0.00871903	892.28	0.822191	26418.1	1.14738		459.771	40217.3	30950.7	0	1	0
946	0.000385361	41.1	5.05899	25.42	5.04908	8456.86	9.03991	10362.5	8.0978	8637.88	8.76395	34419.3	7.62904		-15.68	0.00991348	1905.62	0.942105	25781.5	1.13491		511.354	45199.6	30964	0	1	0
947	0.000462907	63.4	5.05973	37.93	5.04971	11062.8	8.25216	13006.3	7.78081	13104.7	8.36323	39000.2	7.32088		-25.47	0.0100223	1943.55	0.471352	25895.6	1.04235		526.584	21624.1	26221.8	0	0	1
948	0.000435775	68.28	5.06283	49.06	5.05448	12710.5	9.23937	14368.9	8.04081	14833.5	8.81295	41009.6	7.74675		-19.22	0.00834676	1658.43	1.19855	26176.1	1.0662		436.558	58269.3	27133.7	0	1	0
949	0.000386021	42.33	5.0607	26.56	5.05025	9166.44	9.47594	11510.3	7.77072	8320.16	9.20034	34005.6	8.12998		-15.77	0.0104562	2343.87	1.70522	25685.5	1.07036		538.582	82917.4	27832.5	0	1	0
950	0.000396166	56.92	5.05952	35.06	5.04984	10715.7	9.08088	12176.6	8.47549	13613.8	8.66334	39510.4	7.61268		-21.86	0.00968682	1460.92	0.605392	25896.7	1.05066		506.201	28808.7	26636.4	0	1	0
951	0.000469393	77.85	5.06275	46.44	5.05156	13024.7	8.96195	14122.4	8.0903	17488.8	8.54986	43779	7.45732		-31.41	0.0111871	1097.64	0.871656	26290.2	1.09255		590.764	42485.2	28337.2	0	1	0
952	0.0004047	60.43	5.05836	39.26	5.04996	10840.5	8.51805	10335.4	6.82009	15637.3	8.50675	41742.2	7.39391		-21.17	0.00839783	-505.12	1.69796	26104.9	1.11284		441.062	85403.1	29537	0	1	0
953	0.000650594	109.92	5.07399	63.93	5.05769	13412.7	9.228	13965.1	7.28506	15236.6	8.66672	41244.6	7.56932		-45.99	0.016298	552.4	1.94294	26008.1	1.09739		860.889	96594.5	28861.6	0	1	0
954	0.000484825	64.69	5.06225	45.54	5.05367	8929.43	8.22915	9214.59	7.03324	14179.2	8.82029	40226.7	7.76252		-19.15	0.00857983	285.17	1.19591	26047.5	1.05777		448.141	59510.3	26841.1	0	1	0
955	0.000403298	57.95	5.05696	34.81	5.04815	11670.7	8.29717	13645.9	7.63527	12552.2	8.33671	38558.4	7.2762		-23.14	0.00880636	1975.19	0.661901	26006.2	1.06051		463.458	31119.9	27019.3	0	1	0
956	0.000479018	98.74	5.06468	65.58	5.0547	15348.8	9.11298	14141.8	7.54082	22277.8	8.88003	48792.4	7.79386		-33.16	0.00998113	-1206.99	1.57216	26514.5	1.08618		532.216	79815.1	27794.3	0	1	0
957	0.000454969	65.1	5.06056	41.95	5.05124	10544.7	8.25485	10466	6.48396	15436.9	8.73464	41632.8	7.62031		-23.15	0.00932434	-78.68	1.77089	26195.9	1.11433		489.367	88623.4	29520.4	0	1	0
958	0.000453903	79.78	5.06155	60.54	5.05477	12961.2	8.51369	11665.8	6.41475	19180.3	8.59799	45489.6	7.41826		-19.24	0.0067835	-1295.46	2.09894	26309.3	1.17973		358.415	106242	32677.2	0	1	0
959	0.000519726	99.12	5.06332	61.59	5.05277	14081.1	8.38061	13635.6	6.95812	19834.8	8.44176	46119.4	7.40761		-37.53	0.0105574	-445.47	1.4225	26284.5	1.03415		565.398	71570.3	25423.1	0	1	0
960	0.000422231	63.71	5.061	42.28	5.05191	11743.6	8.88785	12990.8	7.70749	14382.7	8.95307	40344.2	7.91663		-21.43	0.00909012	1247.19	1.18036	25961.6	1.03645		475.936	57770.9	25860.8	0	1	0
961	0.000478745	91.76	5.06351	56.49	5.05265	14757.2	8.57107	15367.1	7.4308	21462.3	9.11101	47884.3	7.95371		-35.27	0.0108575	609.84	1.14027	26422	1.1573		578.145	56403.7	31442.8	0	1	0
962	0.000606311	70.86	5.06793	41.99	5.05415	9712.74	8.48094	11752.8	7.46325	10111.8	8.43152	35891.2	7.33523		-28.86	0.0137766	2040.06	1.01769	25779.5	1.09629		717.691	48844.2	29034.9	0	1	0
963	0.000442656	62.78	5.06158	34.97	5.04972	11011.6	8.8522	12358.3	7.75577	13114.2	8.95905	39146.7	7.90937		-27.81	0.0118636	1346.67	1.09642	26032.5	1.04968		620.989	53474.4	26451.3	0	1	0
964	0.000460608	63.39	5.06299	37.67	5.05137	11223.8	8.88573	12836.7	7.0844	12040.1	8.90083	37919.2	7.77218		-25.72	0.0116211	1612.96	1.80133	25879.1	1.12865		606.775	88453.5	30553.5	0	1	0
965	0.000585975	96.81	5.06756	65.99	5.057	11417.6	8.34513	11955	7.48766	18368.3	8.64773	44739.4	7.50494		-30.83	0.0105613	537.44	0.857469	26371.1	1.14278		558.896	42336	30768.1	0	1	0
966	0.000471503	57.01	5.06272	37	5.05242	9265.79	8.66015	10789	7.82929	12090.7	8.83299	37898.5	7.79582		-20	0.0102936	1523.17	0.83086	25807.8	1.03717		534.678	40019.8	26050.6	0	1	0
967	0.000375807	54.37	5.05636	35.67	5.04878	11269.5	8.34227	12532.5	7.06595	13150.5	8.62309	38919.4	7.62562		-18.7	0.00758589	1263.05	1.27631	25768.9	0.997469		397.995	62552.6	24104.6	0	1	0
968	0.000494598	46.27	5.06423	29.07	5.05237	7811.15	8.75445	9951.39	7.60738	7910.11	8.83992	33603.1	7.74785		-17.2	0.0118634	2140.24	1.14707	25693	1.09208		610.371	55213.5	28910.8	0	1	0
969	0.000406373	46.24	5.05952	29.06	5.04978	9577.75	9.0378	11806.2	7.99681	9423.72	8.50677	35153.7	7.49668		-17.19	0.00973828	2228.5	1.04099	25730	1.01009		504.104	49820.9	24774.8	0	1	0
970	0.000497547	69.42	5.06508	39.06	5.05177	11500.8	9.10452	13021.8	7.6529	13237	8.77445	39244.7	7.72021		-30.36	0.0133145	1521.04	1.45162	26007.7	1.05424		696.083	71060.1	26704.1	0	1	0
971	0.000405244	48.27	5.05879	30.64	5.04959	9067.83	8.67729	9765.35	7.04405	11527.5	8.59907	37401.9	7.51057		-17.63	0.00920462	697.52	1.63324	25874.4	1.0885		477.861	80964.4	28550.4	0	1	0
972	0.000450663	64.53	5.06167	37.25	5.05028	11647.7	8.87581	13406.6	8.06756	13606.7	8.57578	39631.5	7.42082		-27.28	0.0113871	1758.9	0.808255	26024.8	1.15496		596.636	38653.8	31723.3	0	1	0
973	0.000401567	48.23	5.05938	30.74	5.04997	9286.76	8.8401	10526.7	7.74482	12234.2	8.79069	38151.1	7.72312		-17.49	0.00940968	1239.98	1.09528	25916.9	1.06757		487.974	53523.9	27461.5	0	1	0
974	0.000499394	89.89	5.06549	63.44	5.05626	13685.8	9.08856	15017.8	8.49776	18689.7	8.61882	44999	7.4712		-26.45	0.009238	1332.05	0.590801	26309.2	1.14762		488.35	28208	31071.8	0	0	1
975	0.00047208	65.22	5.06385	46.36	5.0549	10520.7	9.03665	11736.6	8.04222	13413.1	8.64491	39360.7	7.56273		-18.86	0.0089552	1215.92	0.994433	25947.5	1.08218		466.62	48505.7	28161.5	0	1	0
976	0.000622733	91.03	5.06963	50.74	5.05432	11649.1	8.30375	12932.1	7.02775	15127.9	9.10166	41184.1	7.96108		-40.29	0.015313	1283.01	1.276	26056.2	1.14058		805.94	62517.2	30972.9	0	1	0
977	0.000435144	50.51	5.06165	35.93	5.05308	9121.6	8.84835	10799.8	7.73629	10453.6	8.80616	36242	7.71854		-14.59	0.00857192	1678.16	1.11206	25788.5	1.08761		443.186	53924.8	28592.3	0	1	0
978	0.000486133	76.41	5.06351	51.29	5.05387	12565.9	8.75392	13757.8	7.41944	15703.1	8.50892	41771.4	7.39196		-25.12	0.00964015	1191.89	1.33447	26068.4	1.11695		507.127	65531.8	29779.2	0	1	0
979	0.000367426	38.51	5.05898	27.44	5.05092	8060.27	9.13993	9682.97	7.93142	9126.12	8.98484	35029.8	7.80295		-11.07	0.00805376	1622.7	1.2085	25903.7	1.1819		413.758	58802.4	33191.1	0	1	0
980	0.000387785	57.98	5.05742	39.78	5.05006	11731.4	8.57673	13370.5	7.92124	14830.5	8.2932	40891.4	7.21865		-18.2	0.00735068	1639.1	0.655488	26061	1.07455		385.734	31135.3	27666.6	0	1	0
981	0.000564314	118.04	5.06692	66.85	5.05344	16566.7	8.62957	16550.8	6.87997	21586	8.63642	48089.9	7.50635		-51.19	0.0134754	-15.89	1.7496	26503.9	1.13008		724.962	87495.7	29999.9	0	1	0
982	0.000407319	82.83	5.05814	49.8	5.04918	16015.9	8.41276	15455.9	6.34578	21271	8.60145	47769	7.51667		-33.03	0.00895613	-559.98	2.06698	26498	1.08478		480.837	103909	27741	0	1	0
983	0.000440066	73.78	5.06082	47.21	5.05143	13047.5	8.83116	14143.9	7.28242	13945.5	8.48025	40019.1	7.41537		-26.58	0.00938509	1096.41	1.54874	26073.6	1.06488		495.834	76340.4	27170.4	0	1	0
984	0.000563721	74.88	5.06717	49.51	5.05583	9833.48	8.58585	10493.5	7.23202	13201	8.88639	39162	7.85026		-25.37	0.0113421	660.03	1.35383	25961	1.03613		592.477	67031.4	25845.5	0	1	0
985	0.000547403	68.98	5.06662	43.74	5.05459	10258.7	8.60856	12175.1	7.77649	11739.6	8.79814	37629.8	7.6715		-25.24	0.0120252	1916.44	0.832074	25890.2	1.12664		626.499	39687.3	30441.8	0	1	0
986	0.000438341	62.71	5.05995	33.27	5.04832	11245.2	8.64814	12006	7.28518	14667.5	8.55381	40799.8	7.5069		-29.44	0.011628	760.83	1.36296	26132.3	1.04691		610.838	67386.9	26213	0	1	0
987	0.000517033	85.99	5.06521	54.18	5.05395	13418	8.63701	14772.9	7.44596	17061.4	8.83133	43375.1	7.66785		-31.81	0.0112594	1354.86	1.19105	26313.7	1.16348		594.779	58197.5	31860.5	0	1	0
988	0.000395287	47.2	5.05876	28.9	5.04906	8966.07	8.81621	10062.8	7.54365	10789.1	8.70579	36613.4	7.59797		-18.3	0.00969579	1096.71	1.27256	25824.3	1.10782		503.089	62531.3	29566.9	0	1	0
989	0.000513712	87.05	5.06668	57.37	5.05567	13568.4	9.16638	14890.4	7.92324	16122.4	8.70046	42488.4	7.4722		-29.67	0.0110144	1321.92	1.24314	26366	1.22826		580.39	60835.3	35047.2	0	1	0
990	0.00050499	57.82	5.06418	37.45	5.05326	9064.18	8.72288	10654	7.64937	10972.7	8.65269	36885.2	7.56141		-20.38	0.0109177	1589.77	1.07351	25912.5	1.09128		566.265	52085.9	28651.3	0	1	0
991	0.000437286	79.44	5.0572	46.68	5.04836	12315.4	7.73311	11318.8	6.5261	22359.2	8.33887	48935.2	7.20552		-32.76	0.00884012	-996.62	1.20701	26576	1.13335		474.766	61347.1	30091.7	0	1	0
992	0.000389609	60.97	5.05715	38.65	5.04895	11100.1	8.17658	10490.9	6.7481	19488.5	8.76721	45765.2	7.63397		-22.32	0.00819555	-609.26	1.42849	26276.7	1.13324		432.097	72033.6	30385.4	0	1	0
993	0.000372616	60.26	5.05675	35.18	5.04777	14117.5	8.60494	16641.1	7.89042	12894.3	8.61103	38933.8	7.54167		-25.08	0.00898315	2523.59	0.714518	26039.6	1.06936		474.238	33202.3	27428.4	0	1	0
994	0.000524348	77.27	5.06299	51.23	5.05336	10792.4	8.32716	11786.8	7.46198	14452.9	8.28756	40462.6	7.22588		-26.03	0.00963678	994.43	0.865178	26009.7	1.06168		507.869	42264.5	27074.2	0	1	0
995	0.000501924	71.9	5.06391	49.82	5.0546	11177	8.68939	13048.4	7.81299	11262.6	8.46408	37164.9	7.32879		-22.08	0.00930596	1871.4	0.876407	25902.2	1.13529		487.378	41948.9	30862.2	0	1	0
996	0.000513114	82.19	5.0648	46.82	5.05204	11586.2	8.73838	11977.5	7.37243	14018	8.69497	40216.1	7.54406		-35.37	0.0127668	391.31	1.36595	26198.1	1.15091		673.709	67906.3	31347.3	0	1	0
997	0.000464722	94.87	5.06034	55.86	5.05026	15899.9	8.31707	16411.9	7.12469	20822.3	8.40404	47158.9	7.2385		-39.01	0.0100873	511.95	1.19239	26336.6	1.16553		543.374	59107.4	31939.9	0	1	0
998	0.000459404	81.52	5.06493	53.43	5.05441	13434.3	9.43292	13723.1	8.08271	17420.5	8.91145	43632.4	7.75076		-28.09	0.01052	288.87	1.35021	26211.9	1.16069		554.09	67221.8	31822.7	0	1	0
999	0.000413681	86.91	5.06032	55.07	5.05117	15824	8.91114	14080.3	7.02238	23290.4	8.6887	50031.4	7.46728		-31.84	0.00914917	-1743.75	1.88876	26741	1.22142		489.298	96181.8	34329.9	0	1	0
1000	0.000419646	79.39	5.05823	46.33	5.04884	14744.6	8.37337	15549.3	7.46019	20785.8	8.38137	47177.5	7.22097		-33.06	0.00939685	804.69	0.91318	26391.7	1.1604		502.902	44854.3	31628.2	0	1	0
1001	0.000389485	59.61	5.05863	36.68	5.04939	11814	9.05229	13271.1	8.42433	15189.9	8.39471	41356.3	7.31621		-22.93	0.00923984	1457.14	0.627956	26166.5	1.0785		484.922	29940.7	27758.6	0	1	0
1002	0.000428673	58.42	5.06119	44	5.05399	10895.2	8.88556	13135.7	8.96398	11036.8	8.63102	36983.4	7.51865		-14.42	0.00720351	2240.48	-0.0784203	25946.6	1.11238		374.596	-6161.49	29672.3	0	0	1
1003	0.000426823	76.37	5.05911	45.3	5.04947	13771.8	8.3744	14736.5	7.3328	18034.1	8.77141	44307.8	7.73217		-31.07	0.00963624	964.77	1.04159	26273.7	1.03924		512.882	51115	25688.2	0	1	0
1004	0.000599899	77.96	5.06866	40.09	5.05228	10084.3	8.9205	11919.7	8.48955	11556.6	8.46513	37261.9	7.42771		-37.88	0.0163794	1835.36	0.430941	25705.3	1.03742		856.849	19711.7	26165.9	0	0	1
1005	0.000432915	70.21	5.05937	39.25	5.04879	11179.4	8.44996	10941.4	7.21267	15902.4	8.50702	41845.3	7.39629		-30.96	0.0105753	-238.03	1.23729	25942.9	1.11073		559.723	62102.6	29593.5	0	1	0
1006	0.000498263	125.17	5.064	74.68	5.05271	19052.4	8.8753	17807.7	7.63819	28615.9	8.43775	55317.2	7.42631		-50.49	0.0112816	-1244.7	1.23711	26701.3	1.01144		614.569	63100.1	23870.8	0	1	0
1007	0.000374856	84.62	5.05845	50.61	5.04931	17393.9	9.12102	17631.4	8.10662	23834.1	8.68643	50449.2	7.56575		-34.01	0.00913785	237.42	1.01441	26615.1	1.12068		490.902	50483	29419	0	1	0
1008	0.000421054	68.52	5.06076	39.37	5.04982	13384.5	9.11399	15012.8	7.87734	14852.3	8.68385	40928.9	7.63344		-29.15	0.0109388	1628.22	1.23665	26076.6	1.05042		576.092	60204.4	26444.2	0	1	0
1009	0.000397322	42.14	5.05948	27.48	5.05011	8407.86	8.91004	9690.07	6.96733	9682.66	8.89922	35472.8	7.81426		-14.66	0.00937288	1282.21	1.94271	25790.1	1.08496		483.304	95853.3	28458	0	1	0
1010	0.000443046	70.83	5.05975	44.24	5.05043	11580.6	8.11969	11849.1	6.59705	15771.8	8.82454	42050	7.67761		-26.59	0.00932469	268.44	1.52264	26278.2	1.14694		492.824	75863.4	31068.7	0	1	0
1011	0.000502258	70.22	5.06319	42.68	5.05196	11348	8.70909	12095.5	6.50874	13278.8	8.29673	39077.9	7.16083		-27.54	0.01123	747.54	2.20035	25799.2	1.1359		589.042	109270	30996	0	1	0
1012	0.00045559	75.53	5.06167	46.66	5.05144	12548.7	8.8541	13195.4	7.9035	17459.2	8.4892	43604.8	7.39184		-28.87	0.0102285	646.62	0.950603	26145.5	1.09736		540.297	46883.6	28722.4	0	1	0
1013	0.00040498	68.62	5.06017	48.18	5.05236	12823.1	8.76849	14266.2	8.16611	18234.2	9.09478	44506.8	7.96668		-20.45	0.00781707	1443.1	0.602385	26272.6	1.1281		411.303	28676.2	30132.5	0	0	1
1014	0.000537664	85.26	5.06835	66.82	5.06046	12140	9.27479	13378	7.68932	12761.4	8.41782	38844.2	7.34526		-18.44	0.00788974	1238.02	1.58547	26082.8	1.07256		412.927	78035.5	27545.3	0	1	0
1015	0.000411234	56.3	5.05915	38.75	5.05115	10037.6	8.80765	10572.4	7.56346	13043.4	8.33896	38915.1	7.31054		-17.55	0.00799942	534.74	1.24419	25871.7	1.02842		417.521	61674.7	25549.2	0	1	0
1016	0.000617969	78.36	5.07113	49.06	5.05716	10313	8.83202	12408.4	8.11404	10302.4	9.00905	36105.8	7.94218		-29.29	0.0139711	2095.45	0.717971	25803.4	1.06687		727.844	33803.1	27540.3	0	1	0
1017	0.000340975	38.62	5.05581	27.67	5.04904	8496.44	8.88061	9703.26	7.96251	11762.1	8.20519	37780.1	7.06367		-10.95	0.00676481	1206.82	0.918109	26018	1.14152		349.191	44698.6	31058	0	1	0
1018	0.00042447	60.95	5.0612	35.98	5.05027	11211.5	9.06095	12091.2	7.84842	14875.1	8.87992	40950.9	7.75325		-24.97	0.010938	879.68	1.21253	26075.8	1.12667		571.87	59746.8	30257.8	0	1	0
1019	0.000435089	58.65	5.05924	35.82	5.04961	10978.5	8.34163	12911.5	7.77655	13230.2	8.49127	39272.4	7.39102		-22.83	0.00962788	1933.03	0.565086	26042.2	1.10026		504.224	26321.3	28970.6	0	0	1
1020	0.000547971	83.43	5.0655	61.44	5.05702	11058.5	8.57351	11305.6	7.22093	14367.4	8.407	40302.4	7.41031		-22	0.00848142	247.13	1.35258	25935	0.996695		446.071	67382	23899.7	0	1	0
1021	0.000541088	69.41	5.06538	52.97	5.05743	9780.96	8.4436	10904.7	6.52514	10839	8.5344	36744	7.41132		-16.43	0.00795111	1123.78	1.91846	25905	1.12308		413.985	94799	30248.8	0	1	0
1022	0.000372065	60.08	5.05716	36.43	5.04842	12274.1	8.85427	14019.5	8.41764	14437.1	8.42601	40527.4	7.35006		-23.65	0.00874711	1745.34	0.436633	26090.3	1.07596		461.006	20086.3	27707.5	0	0	1
1023	0.000428248	57.32	5.06385	40.53	5.0546	10297.6	9.57414	10894.2	8.12597	14113.2	9.04603	40199.8	7.90936		-16.79	0.00924995	596.6	1.44818	26086.6	1.13666		479.288	71812.3	30746.6	0	1	0
1024	0.000556418	78.48	5.06624	45.75	5.05311	11475.5	8.5608	13121.2	7.5844	14127.2	8.71145	40293	7.60778		-32.72	0.0131334	1645.68	0.976401	26165.8	1.10367		689.388	47174.4	29017.6	0	1	0
1025	0.00037225	48.78	5.05768	31.93	5.04937	10576.9	8.49241	12499.6	7.35249	11144.6	9.24995	36985.4	8.16079		-16.85	0.00831139	1922.73	1.13993	25840.7	1.08917		432.419	55073.6	28617.6	0	1	0
1026	0.000536001	70.11	5.0677	42.17	5.05428	9525.96	9.16721	9717.09	7.69432	12691.6	8.81276	38695.2	7.73345		-27.94	0.013424	191.13	1.47289	26003.6	1.07931		699.138	73453.4	27961.9	0	1	0
1027	0.000482249	96	5.06389	54.77	5.05175	15157.1	9.00088	16468.6	8.441	19722.2	8.65852	46097.8	7.65656		-41.23	0.0121466	1311.57	0.559881	26375.6	1.00196		648.558	26682.5	23722.3	0	1	0
1028	0.000472719	69.34	5.06029	45.72	5.05149	11286.3	8.27631	12630.3	7.36634	13977.5	8.16181	39928.9	7.06535		-23.63	0.00880326	1343.99	0.90997	25951.5	1.09646		463.793	44154.5	28871.6	0	1	0
1029	0.000533729	68.96	5.06596	45.81	5.05506	9315.29	8.55582	10734.4	7.98626	14750.3	8.99437	40870.2	7.8828		-23.15	0.0109025	1419.06	0.569564	26119.9	1.11157		568.276	27059.1	29458.6	0	0	1
1030	0.000401512	51.62	5.05908	36.62	5.05143	10167.6	8.65791	11926.5	7.56467	11426.2	8.67694	37415.6	7.56955		-15	0.00764773	1758.94	1.09323	25989.3	1.10739		397.387	52902.8	29380.2	0	1	0
1031	0.000580805	87.28	5.06698	56.86	5.05563	11517.6	8.40229	12149.2	6.53746	13677	8.57371	39661.1	7.47439		-30.41	0.011347	631.63	1.86483	25984.2	1.09932		597.761	92609.8	28981.8	0	1	0
1032	0.000401437	53.58	5.0569	31.05	5.04763	10547.9	8.34342	11235.8	6.91946	14527.8	8.31235	40619.2	7.28449		-22.53	0.00927872	687.9	1.42396	26091.3	1.02786		486.466	70510.1	25301.9	0	1	0
1033	0.000457988	92.47	5.06492	59.27	5.05416	15613.5	9.43673	14278.4	7.26058	20847.6	9.09342	47061.8	8.00062		-33.21	0.0107665	-1335.09	2.17615	26214.2	1.0928		571.534	110143	28425.8	0	1	0
1034	0.000459238	74.83	5.06204	51.34	5.05328	12942.1	8.84375	14615.6	7.52235	13398.8	8.42849	39444.7	7.32788		-23.49	0.00875171	1673.51	1.3214	26045.8	1.10061		461.076	64396.4	28984.7	0	1	0
1035	0.000402823	76.05	5.06079	52.25	5.05253	14316.6	9.2579	13793.1	7.31799	17451.5	8.83686	43528.2	7.77303		-23.8	0.00825815	-523.44	1.93991	26076.7	1.06383		436.708	97519.2	27114.9	0	1	0
1036	0.000441834	76.2	5.06278	48.87	5.05267	13268.5	9.2791	13182	7.66797	17310	8.55638	43293.9	7.48476		-27.34	0.0101141	-86.53	1.61113	25984	1.07163		533.047	80643.2	27597.3	0	1	0
1037	0.000364093	51.78	5.05918	35.36	5.05094	11041.2	9.30331	12442.8	7.76013	11770	8.93911	37734	7.77102		-16.42	0.00824303	1401.51	1.54318	25964	1.16809		428.572	75757.4	32440.6	0	1	0
1038	0.000473459	72.81	5.06235	42.67	5.05101	11773.2	8.73907	12224.3	7.33227	15507.7	8.54185	41721.8	7.36594		-30.14	0.0113403	451.09	1.4068	26214.1	1.1759		597.156	69889.1	32581.1	0	1	0
1039	0.000464377	65.13	5.06211	37.81	5.0506	11209.1	8.93945	13030.1	7.95377	11382.6	8.38233	37371	7.25144		-27.32	0.0115069	1820.94	0.985684	25988.4	1.13089		602.664	47463.2	30556.3	0	1	0
1040	0.000362396	52.44	5.05759	33.52	5.04912	11295.1	8.96976	12607.7	7.81095	13417.9	8.65319	39515.6	7.5253		-18.92	0.00847158	1312.55	1.15882	26097.8	1.12789		442.499	56628.3	30296.7	0	1	0
1041	0.000373812	46.77	5.05761	31.06	5.04945	10313.1	8.55467	12352.9	6.70006	10363.4	8.98334	36218.2	7.84981		-15.71	0.00815448	2039.79	1.85461	25854.8	1.13352		423.434	90690.8	30821.3	0	1	0
1042	0.000386467	63.01	5.05924	41	5.05055	12693	9.15829	12900	7.1602	15405.1	8.57168	41592.3	7.49497		-22.01	0.00868478	207.04	1.99809	26187.2	1.07671		456.249	99697.4	27648.1	0	1	0
1043	0.000443761	61.01	5.06003	38.03	5.05038	10230.3	8.40856	10773.5	7.05288	14304.5	8.62978	40409.3	7.47465		-22.98	0.00965691	543.18	1.35568	26104.7	1.15513		505.826	67241	31651.5	0	1	0
1044	0.000509116	75.53	5.06304	42.04	5.05068	11228.5	8.58021	12959.2	8.25826	16367.1	8.36671	42538.9	7.23045		-33.49	0.0123559	1730.62	0.321946	26171.8	1.13626		651.286	14366.7	30641	0	0	1
1045	0.000517847	110.97	5.06368	77.33	5.05502	15362.4	8.14188	13426.4	6.37111	25463.2	8.93127	52194.2	7.89203		-33.64	0.00865903	-1935.99	1.77077	26731.1	1.03924		466.591	90474.5	25231	0	1	0
1046	0.000558045	77.2	5.06707	48.65	5.05491	10922.9	8.50613	12657.3	7.65393	13136.6	8.93065	39290.1	7.75191		-28.54	0.0121633	1734.4	0.852202	26153.5	1.17875		636.705	40875.7	32783.8	0	1	0
1047	0.000422188	60.58	5.05818	37.52	5.04925	11047.6	8.3069	12913.5	7.92078	13831.8	8.38001	39930.1	7.32162		-23.06	0.00893671	1865.91	0.386112	26098.3	1.05839		469.896	17439.7	26821.4	0	0	1
1048	0.000586816	78.56	5.06705	48.02	5.05437	10208.9	8.33069	11044.2	6.93117	13645.2	8.6718	39562.2	7.61122		-30.54	0.0126842	835.31	1.39951	25917	1.06058		664.748	69140.3	27111.8	0	1	0
1049	0.000367464	46.62	5.05797	30.52	5.04947	10132.8	8.99703	11669.2	7.77323	11738	8.77935	37529.3	7.70907		-16.1	0.0084989	1536.4	1.2238	25791.3	1.07029		441.045	59653.6	27723	0	1	0
1050	0.000444681	58.76	5.06076	33.12	5.04937	10676.5	8.59577	12714.6	8.2622	12665.4	8.65814	38504.7	7.50789		-25.64	0.011392	2038.17	0.333572	25839.3	1.15025		595.242	14640.4	31673.2	0	0	1
1051	0.000503995	70.09	5.05964	43.48	5.05026	10521.6	7.85205	11649.1	6.65467	12475.5	8.03753	38449.3	7.06088		-26.61	0.00938208	1127.44	1.19739	25973.8	0.976646		495.714	58741.9	22858.5	0	1	0
1052	0.000430454	44.19	5.05949	26.77	5.0492	7795.35	8.40653	9490.83	7.38494	8346.88	8.83753	34066.2	7.87206		-17.43	0.0102944	1695.48	1.02159	25719.3	0.965476		532.148	49384.1	22554.5	0	1	0
1053	0.000321921	43.96	5.0545	30.03	5.04787	11016.1	8.55868	12857.4	7.67476	12714.6	8.7455	38699.7	7.75255		-13.93	0.00663287	1841.27	0.883917	25985.1	0.992943		345.574	42354.6	23662	0	1	0
1054	0.000481656	69.7	5.0598	41.21	5.04971	10204.8	7.84085	10442.5	6.68477	16467.5	8.4093	42648.7	7.27619		-28.49	0.0100963	237.67	1.15609	26181.2	1.13311		533.306	57566.6	30474.1	0	1	0
1055	0.00065004	106.49	5.07082	67.37	5.0576	12803.7	8.80662	13470.5	7.49808	16109.8	8.15923	42338.7	7.12573		-39.12	0.0132192	666.82	1.30854	26228.9	1.0335		700.079	64760.2	25446.3	0	1	0
1056	0.000346896	49.27	5.05706	31.46	5.04872	11508.8	9.24518	13001.2	8.03259	13377.3	8.55101	39436.3	7.48816		-17.81	0.00834289	1492.41	1.2126	26059	1.06285		434.954	59137.4	27083.3	0	1	0
1057	0.000406776	54.14	5.0597	30.82	5.04884	10270.5	8.72832	11945.4	8.0831	13112.7	9.24074	39071.6	8.222		-23.33	0.0108591	1674.92	0.645214	25958.8	1.01874		566.283	30585.8	24978.1	0	1	0
1058	0.000321106	48.38	5.05321	31.77	5.04681	10909.1	8.26832	10468.9	6.95558	17781.8	8.20151	44049.5	7.08298		-16.61	0.00640769	-440.26	1.31273	26267.7	1.11852		336.995	66076.9	29658.5	0	1	0
1059	0.000440131	64.31	5.06078	34.16	5.04876	11287.7	9.01021	12487.7	8.18292	14292.7	8.32771	40441.5	7.20667		-30.15	0.0120188	1199.97	0.827299	26148.8	1.12103		631.088	40165	29902.7	0	1	0
1060	0.00034818	56.21	5.05708	30.29	5.047	12858	9.14836	14111	8.21454	16350.9	8.84014	42503.1	7.77909		-25.92	0.0100824	1252.97	0.93382	26152.2	1.06105		530.04	45438	26900.5	0	1	0
1061	0.000332517	38.67	5.05532	26.28	5.0481	8526.03	8.72219	9046.41	7.35852	12450.1	8.62117	38489.6	7.553		-12.39	0.00722183	520.39	1.36367	26039.4	1.06817		373.482	67662.9	27369.1	0	1	0
1062	0.00041196	49.32	5.06024	30.36	5.05001	9361.49	8.90094	11416.4	8.35869	8971.8	8.92943	34748.9	7.80102		-18.95	0.0102358	2054.92	0.542245	25777.1	1.12841		530.74	25057.3	30643.6	0	0	1
1063	0.000413248	72.21	5.05976	45.54	5.05059	13051.7	8.94406	12515.2	7.49693	18503.8	8.55116	44826.7	7.51714		-26.66	0.00917144	-536.48	1.44712	26322.9	1.03402		485.232	72892.6	25378.4	0	1	0
1064	0.000512633	86.12	5.06349	55.08	5.05318	12274.8	8.69949	11078	6.76784	15598.3	8.2067	41701.6	7.24669		-31.04	0.0103032	-1196.81	1.93166	26103.3	0.960017		546.201	97779.6	21897.6	0	1	0
1065	0.000408431	47.25	5.05605	31.09	5.04845	9011.46	7.43453	10781.6	6.33448	10410.4	8.58851	36292.7	7.41298		-16.16	0.00760545	1770.16	1.10005	25882.3	1.17552		396.433	53232.3	32893.9	0	1	0
1066	0.000290162	53.41	5.05267	30.94	5.04545	13903.5	8.54042	12453.2	6.55272	20905	8.68827	47348.1	7.55138		-22.47	0.00721332	-1450.22	1.98771	26443.1	1.13689		383.136	100836	30401.4	0	1	0
1067	0.000604095	81.12	5.0688	44.79	5.05357	10282.4	8.69477	11278.5	7.49457	13098.2	8.54672	39193.3	7.41253		-36.33	0.0152221	996.13	1.2002	26095	1.13419		797.437	59013.7	30614.7	0	1	0
1068	0.000452817	59.67	5.06198	36.54	5.05117	10414.9	8.83241	11240.7	6.85137	12533.7	8.76057	38452.6	7.72217		-23.14	0.0108033	825.84	1.98104	25918.8	1.0384		563.305	98226.2	26001.2	0	1	0
1069	0.000361024	51.24	5.0572	29.27	5.04756	10740.2	8.88586	11476.8	7.57639	13948.3	8.70481	40064.4	7.55192		-21.98	0.00964811	736.59	1.30948	26116.1	1.15288		504.385	64737.3	31528	0	1	0
1070	0.000325928	57.68	5.05446	38.5	5.04791	13301	8.47668	13921	7.40697	18720.9	8.5946	44966.4	7.58094		-19.18	0.00654947	620.01	1.06971	26245.5	1.01366		346.654	52865.3	24437.3	0	1	0
1071	0.000542748	89.19	5.06769	52.99	5.05439	12492.2	9.04622	12482.3	7.31326	16064.9	8.72957	42341.6	7.57271		-36.2	0.0133071	-9.86	1.73296	26276.7	1.15687		701.554	86657.8	31566.7	0	1	0
1072	0.000459748	68.9	5.06192	42.69	5.05152	11793.5	8.93192	12530.4	7.38689	14049.4	8.5018	40010.8	7.44704		-26.21	0.0104047	736.96	1.54503	25961.5	1.05476		546.444	76514.5	26776.5	0	1	0
1073	0.000471481	51.44	5.06243	33.38	5.05208	8341.02	8.84754	10072.1	8.22851	10070.6	8.47684	35798.6	7.4222		-18.05	0.0103471	1731.11	0.619033	25728	1.05464		535.405	29220.5	27003.8	0	1	0
1074	0.000351941	77.92	5.05577	46.78	5.0478	16865	8.67571	16843	7.76533	26298.7	8.47358	53053.4	7.39915		-31.14	0.00797326	-22.01	0.910379	26754.7	1.07443		429.803	45541	26966.8	0	1	0
1075	0.000457439	69.42	5.06111	42.33	5.05084	11112.7	8.59264	10365	6.77775	15948.8	8.6479	42105.6	7.55683		-27.08	0.0102722	-747.73	1.81489	26156.9	1.09106		540.69	91492.1	28396.2	0	1	0
1076	0.000534552	66.6	5.06639	40.71	5.05376	10264.9	8.96307	11808	7.06437	11477.5	8.65931	37469.6	7.61882		-25.9	0.0126378	1543.12	1.8987	25992.2	1.04049		657.789	93391.7	26032.2	0	1	0
1077	0.000384132	60.11	5.05837	35.26	5.04867	12355.8	8.82432	13499.6	7.62346	15472.9	8.824	41708.3	7.78887		-24.85	0.00969903	1143.8	1.20086	26235.4	1.03513		509.802	58899	25521.1	0	1	0
1078	0.00034413	47.34	5.05394	31.4	5.04731	9592.69	8.16807	9746.12	7.10455	15484.6	8.23907	41426.2	7.14028		-15.95	0.00663547	153.43	1.06352	25941.6	1.09879		347.723	53022.7	28998	0	1	0
1079	0.000507677	74.52	5.06623	45.72	5.0539	11422.8	9.32612	13733.3	9.40008	14848.2	8.50054	40950.6	7.42389		-28.8	0.0123331	2310.48	-0.0739654	26102.4	1.07665		645.457	-6008.75	27730.3	0	0	1
1080	0.000414592	66.7	5.06054	40.01	5.05025	12597.8	8.90215	13593.1	7.63503	16163	8.95933	42528.5	7.84507		-26.69	0.0102931	995.3	1.26712	26365.5	1.11426		541.343	62360.9	29347.5	0	1	0
1081	0.000425967	93.2	5.0622	50.04	5.05	16893.8	9.41832	17640.2	8.69205	23686.1	8.85077	50322.4	7.78747		-43.16	0.0122011	746.41	0.726267	26636.3	1.06329		653.216	35566.9	26528.2	0	1	0
1082	0.000277164	49.99	5.05344	31.83	5.04667	15254.6	9.25231	17241.5	8.16508	17028.9	8.72637	43337.5	7.55903		-18.17	0.00677587	1986.91	1.08723	26308.5	1.16734		356.963	52374.5	32058.2	0	1	0
1083	0.000378168	60.29	5.05628	34.29	5.04725	12197.8	8.24967	13833.1	7.70617	15917	8.62032	42132.2	7.52513		-26.01	0.00903633	1635.28	0.543495	26215.2	1.09519		477.826	25539.5	28544.2	0	0	1
1084	0.000427285	42.25	5.05942	24.9	5.04873	7449.43	8.5011	8966.14	7.30242	8232.52	8.69258	33935.8	7.6153		-17.35	0.0106886	1516.71	1.19868	25703.3	1.07727		551.778	58417.2	28160.4	0	1	0
1085	0.000467112	71.93	5.06205	46.87	5.05242	12158.6	8.78485	12353.5	6.72902	15243.8	8.41013	41369.5	7.29227		-25.06	0.00963614	194.9	2.05583	26125.7	1.11787		506.867	102597	29767.5	0	1	0
1086	0.000471778	76.24	5.06323	45.88	5.05194	12251.7	8.70532	12735.4	7.34401	16992	9.06379	43127.1	7.9426		-30.35	0.0112957	483.68	1.36132	26135.2	1.12119		595.137	67582.2	29924.4	0	1	0
1087	0.000588636	102.47	5.07057	55.3	5.05437	13681.4	9.26412	14665.2	8.43441	18826.4	8.65881	45225	7.54102		-47.17	0.0161967	983.78	0.829711	26398.7	1.11779		857.007	40501.8	29491	0	1	0
1088	0.000525582	87.25	5.06607	45.97	5.05157	12723.9	8.96155	12448.6	7.02452	15968.1	8.84911	42147.3	7.81098		-41.28	0.0145019	-275.21	1.93703	26179.2	1.03812		766.373	97126.7	25726.9	0	1	0
1089	0.000547036	67.84	5.06372	48.6	5.05501	9480.89	8.17284	11468.8	7.62261	9541.56	8.23289	35319.5	7.06203		-19.23	0.00870717	1987.89	0.550232	25777.9	1.17086		454.589	25523.7	32764.9	0	0	1
1090	0.000492791	57.51	5.06467	31.8	5.05101	9414.82	9.15345	10365	6.95282	10876.2	8.55236	36758.5	7.37831		-25.71	0.0136602	950.21	2.20064	25882.3	1.17406		708.72	109082	32820.5	0	1	0
1091	0.000347207	59.88	5.05589	40.36	5.04894	13306.4	8.7498	14597.7	8.08791	18255.4	8.42948	44512.7	7.30642		-19.52	0.00695826	1291.33	0.661889	26257.3	1.12306		367.433	31803.1	29895.6	0	1	0
1092	0.000497466	66.22	5.06409	39.14	5.05194	10325.5	8.81783	11526.8	7.372	11760.7	8.7316	37709.9	7.70712		-27.09	0.0121509	1201.34	1.44583	25949.3	1.02448		634.637	71090.4	25274.5	0	1	0
1093	0.000555751	93.23	5.07328	74.04	5.06461	12892.2	9.72285	14703.8	9.13886	14675	9.32433	40726.9	8.23333		-19.19	0.00866642	1811.64	0.583988	26051.9	1.091		452.511	27387.8	28498.3	0	0	1
1094	0.000382348	63.44	5.05727	39.52	5.04885	13275.6	8.55665	14727.8	7.56913	16196.3	8.5371	42351.6	7.33372		-23.92	0.00841057	1452.14	0.987513	26155.2	1.20338		444.449	47923.5	34013.8	0	1	0
1095	0.000482223	77.2	5.06022	40.98	5.0487	11042.8	7.80934	12278.8	7.32865	19809.3	8.97358	46018.5	7.9784		-36.22	0.011519	1235.94	0.480692	26209.2	0.995181		612.168	22798.7	23549.8	0	0	1
1096	0.000354819	52.47	5.05612	33.4	5.04824	11372.9	8.61382	12141.9	7.0793	13906.9	8.69747	39978.5	7.6842		-19.07	0.00788485	768.94	1.53452	26071.6	1.01327		413.313	75956.9	24591.9	0	1	0
1097	0.000458731	61.64	5.05985	36.67	5.04966	10170.4	8.35507	10061.8	6.33375	13460.1	8.21486	39564.2	7.08389		-24.97	0.0101895	-108.55	2.02131	26104.1	1.13096		534.445	101174	30444	0	1	0
1098	0.000436691	58.44	5.0583	39.77	5.05051	10411.2	8.20573	11255.6	6.38047	12272.2	8.11191	38091.9	7.08135		-18.67	0.00778618	844.47	1.82526	25819.8	1.03056		407.979	90418.5	25708.1	0	1	0
1099	0.000466784	65	5.06271	40.22	5.05186	10658.9	8.81431	11346.6	7.29519	13650.6	8.75858	39793	7.6041		-24.78	0.0108477	687.64	1.51912	26142.4	1.15448		567.165	75268.2	31581.7	0	1	0
1100	0.000472963	53	5.06316	33.49	5.05213	9133.66	9.05337	11286.1	8.79221	9598.4	8.53937	35341.6	7.55448		-19.5	0.0110331	2152.48	0.261161	25743.2	0.984886		571.153	10905.6	23501.1	0	0	1
1101	0.000396065	59.71	5.05698	39.89	5.04949	12214.4	8.24555	13593.2	6.67016	14472.9	8.41028	40571	7.30397		-19.81	0.00749462	1378.84	1.57539	26098.1	1.10631		394.541	77390.6	29217.6	0	1	0
1102	0.000475645	54.56	5.0625	33.42	5.05133	9931.33	8.77218	12505.1	7.66914	8755.98	8.47807	34546.8	7.35231		-21.14	0.011172	2573.75	1.10305	25790.8	1.12576		579.742	52578.5	30497.2	0	1	0
1103	0.000461131	71.34	5.06413	44.81	5.05304	12714.5	9.44803	14669.5	8.5452	13588.9	8.46786	39588.9	7.44492		-26.52	0.0110927	1955.01	0.902829	26000	1.02293		581.156	43186.4	25146.7	0	1	0
1104	0.000408712	58.39	5.0597	33.62	5.04909	10765.3	8.92513	10691.4	7.30526	14950.3	8.68476	41077.1	7.60371		-24.77	0.0106057	-73.85	1.61987	26126.8	1.08105		555.057	81067.5	27925.5	0	1	0
1105	0.000484113	79.89	5.06395	56.05	5.05498	12220.6	8.81954	14411.5	8.79297	16377.9	8.76896	42468.5	7.65122		-23.85	0.00896126	2190.87	0.0265733	26090.6	1.11774		471.913	-862.206	29796.2	0	0	1
1106	0.000498133	58.43	5.06596	40.34	5.05552	9100.74	8.89696	10226.5	7.102	11257.4	9.2785	37278.7	8.22301		-18.09	0.0104383	1125.81	1.79496	26021.3	1.05549		540.004	88622.1	26753.2	0	1	0
1107	0.000555888	75.87	5.06624	45.78	5.05364	10192.8	8.47839	10682.9	7.11367	14952.7	8.65035	41193.7	7.48155		-30.09	0.0125985	490.06	1.36473	26241	1.1688		660.015	67746.3	32199.2	0	1	0
1108	0.000355638	45.91	5.05594	30.59	5.04849	9792.17	8.45935	11013	7.31306	12335	8.65581	38344.2	7.46343		-15.32	0.00744805	1220.79	1.14629	26009.2	1.19238		387.722	56093.8	33610	0	1	0
1109	0.000387924	63.41	5.05559	38.66	5.04767	12101.3	7.762	12305.8	6.45787	18810.5	8.6185	45076.1	7.48878		-24.75	0.00791789	204.44	1.30413	26265.6	1.12971		420.645	65002.1	30220.1	0	1	0
1110	0.000510763	73.67	5.06265	39.97	5.0501	12159	8.29192	14167.6	6.88429	12609	8.54946	38394.9	7.43543		-33.71	0.0125421	2008.66	1.40763	25785.9	1.11403		660.815	68372.9	29915.6	0	1	0
1111	0.00046757	69.14	5.06274	45.02	5.05276	11444	8.81414	12475.8	7.62453	14641.6	8.67628	40761.2	7.60023		-24.12	0.00997342	1031.81	1.18961	26119.6	1.07605		522.791	58448.5	27682.9	0	1	0
1112	0.000453217	69.5	5.06309	48.21	5.05405	11857.5	9.08772	12682.5	7.05201	12859.7	8.78823	38835.2	7.70641		-21.29	0.00903641	824.98	2.03571	25975.5	1.08183		473.11	100961	28115.9	0	1	0
1113	0.000369095	55.97	5.05631	38.47	5.04936	11409.4	8.4311	12577.2	7.59462	15601.1	8.57723	41692.9	7.57469		-17.5	0.00695241	1167.75	0.83648	26091.8	1.00254		365.121	40656.2	24035.3	0	1	0
1114	0.000323281	48.19	5.05665	30.52	5.04836	11214.9	9.2323	11706.6	7.5539	13643.5	9.17023	39685.2	8.01612		-17.67	0.00828934	491.75	1.6784	26041.6	1.15412		432.137	83428.2	31664.3	0	1	0
1115	0.000365757	69.16	5.05684	42.62	5.04858	14622.8	8.78957	14830.1	7.52816	19925.2	8.49519	46315.9	7.43801		-26.53	0.00825966	207.36	1.26141	26390.8	1.05719		439.513	62862.9	26468.6	0	1	0
1116	0.000461142	63.61	5.06232	39.49	5.05166	10194	8.74978	11869.6	8.23307	12807.6	8.83337	38748.5	7.74337		-24.13	0.0106565	1675.57	0.51671	25940.8	1.09		556.955	24159.9	28559.2	0	0	1
1117	0.000455712	68.97	5.06134	36.88	5.0492	11842	8.64381	13181.5	7.65592	14393.3	8.84574	40469.9	7.76213		-32.08	0.0121397	1339.53	0.987898	26076.6	1.0836		639.066	48055.4	28103.7	0	1	0
1118	0.000374014	64.85	5.05723	37.07	5.04787	13299.3	8.77996	13755.1	7.65702	18423.3	8.50771	44674	7.42727		-27.78	0.00936362	455.86	1.12294	26250.7	1.08044		495.961	55691	27771.2	0	1	0
1119	0.000516926	69.29	5.06501	41.84	5.05285	10677.5	8.95074	12216.7	7.52352	11244.9	8.29333	37235.9	7.17239		-27.45	0.0121647	1539.22	1.42722	25991	1.12093		635.685	69821.9	30055.7	0	1	0
1120	0.000352378	46.92	5.05512	28.01	5.04685	10461.6	8.34826	12354.5	7.93293	13290	8.50363	39300.4	7.3912		-18.91	0.00827414	1892.9	0.415322	26010.4	1.11243		432.617	18873.2	29611.1	0	0	1
1121	0.000398684	56.49	5.05913	34.2	5.04939	10917.1	8.86309	12136.6	7.58253	12652.4	8.71313	38728.2	7.62005		-22.29	0.00974191	1219.5	1.28057	26075.8	1.09307		509.386	62808.9	28578	0	1	0
1122	0.000511987	70.69	5.06705	41.27	5.05342	10854.6	9.18412	12066.9	7.68125	12337.1	9.15521	38249.8	8.02059		-29.42	0.0136293	1212.2	1.50287	25912.7	1.13462		710.883	73931.5	30818.4	0	1	0
1123	0.000414472	58.78	5.05913	37.79	5.05024	10677.1	8.70828	11814.7	7.9069	14928.5	8.49091	41001.5	7.50853		-20.99	0.00889702	1137.66	0.801383	26073	0.982379		465.841	38931.5	23046	0	1	0
1124	0.00039089	48.42	5.05649	33.43	5.04934	9737.18	8.33475	11144.6	7.22689	12018.6	8.20782	37980.2	7.15755		-14.99	0.00715365	1407.41	1.10787	25961.6	1.05027		372.673	53985.9	26551.7	0	1	0
1125	0.000498366	74.92	5.06363	41.82	5.05102	11840.9	8.82838	12828	7.35015	13719.5	8.37076	39771.2	7.304		-33.09	0.0126165	987.1	1.47823	26051.7	1.06676		663.915	72924.5	27286.1	0	1	0
1126	0.000548056	93.94	5.06707	50.59	5.05248	13809.4	8.79662	14498	7.19711	17745.8	8.84627	43986.2	7.72089		-43.35	0.01459	688.59	1.59951	26240.3	1.12539		772.85	79287	30029.2	0	1	0
1127	0.000494707	71.6	5.06425	45.28	5.05322	11032.8	8.64651	12010.2	7.32677	14361.6	8.85524	40426.5	7.68661		-26.32	0.0110244	977.36	1.31974	26065	1.16863		577.538	65009.9	32366.3	0	1	0
1128	0.000385351	49.23	5.05864	32.04	5.04986	10487.8	8.8715	12526.8	7.62834	10651.9	8.84643	36567.6	7.74895		-17.19	0.00877781	2038.9	1.24317	25915.7	1.09748		456.08	60119.4	28958.2	0	1	0
1129	0.000419296	67.16	5.06112	38.66	5.05001	12718	9.24697	14680.7	8.97946	15838.2	8.70559	42055.6	7.65431		-28.5	0.0111081	1962.71	0.26751	26217.4	1.05129		583.904	11412.8	26346.9	0	0	1
1130	0.00052617	80.59	5.06791	49.1	5.05483	11851.2	9.19858	11512.9	7.08061	16233.8	8.79015	42586.9	7.61386		-31.49	0.0130833	-338.37	2.11797	26353.1	1.17629		685.654	106237	32461.3	0	1	0
1131	0.000438444	61.29	5.06003	40.7	5.05128	11240.5	8.74388	12611.3	7.21973	12738.8	8.2384	38725.1	7.17666		-20.59	0.00874806	1370.79	1.52415	25986.3	1.06174		457.993	74836.5	27100.8	0	1	0
1132	0.000476694	71.99	5.06441	48.17	5.0543	11393.7	8.81022	11894.1	7.02997	14416	9.21462	40429	8.19124		-23.82	0.010112	500.43	1.78025	26013.1	1.02338		529.418	88512	25155.9	0	1	0
1133	0.00041634	63.84	5.06064	37.83	5.05008	10929.4	8.99062	10045.3	7.36173	16555.4	8.73692	42744.6	7.57873		-26	0.0105581	-884.07	1.62889	26189.2	1.15819		553.906	82328.3	31720.3	0	1	0
1134	0.000470391	75.96	5.06262	52.44	5.05378	12018.2	8.69523	12900.8	7.71708	16297.5	8.74473	42450.2	7.74034		-23.52	0.00883614	882.64	0.97815	26152.7	1.00438		465.327	48024.8	24066.6	0	1	0
1135	0.000452199	85.51	5.06225	52.94	5.05194	14663.9	9.01164	15207.1	7.69316	18042.5	8.6304	44164.2	7.5842		-32.58	0.0103131	543.12	1.31848	26121.7	1.0462		548.233	65380.8	26188.5	0	1	0
1136	0.000376493	52.05	5.05722	33.95	5.04915	10916.1	8.8124	11605.5	7.07843	13158	8.27014	38966.2	7.14842		-18.1	0.00806823	689.35	1.73397	25808.2	1.12172		421.512	86009.2	30277.9	0	1	0
1137	0.000512144	49.09	5.06501	32.11	5.05362	7301.73	8.63611	8794.31	7.37618	8889.57	8.88606	34697.9	7.7431		-16.98	0.0113939	1492.59	1.25994	25808.4	1.14295		586.674	61504.2	31339.3	0	1	0
1138	0.00030141	45.58	5.05277	31.15	5.04687	11147.2	8.33267	13572	8.49041	15092.5	8.53437	41133.5	7.48746		-14.44	0.00589484	2424.85	-0.157741	26041	1.04692		309.182	-10311.9	26304.8	0	0	1
1139	0.000399913	51.35	5.05931	31.05	5.04932	10319.9	8.9688	12248.2	8.32132	11480	8.52626	37436.7	7.4833		-20.31	0.00998148	1928.26	0.647481	25956.7	1.04297		519.384	30445.8	26191.6	0	1	0
1140	0.00050039	65.65	5.06631	40.82	5.05399	10388.5	9.15424	12012.1	8.26306	12662.9	9.12468	38739.2	8.03131		-24.83	0.0123221	1623.64	0.891188	26076.3	1.09336		640.935	42935.8	28591.9	0	1	0
1141	0.000422588	66.2	5.05967	48.18	5.05255	11041.1	8.24957	10254.4	6.40821	17578.7	9.11376	43864.7	7.97472		-18.03	0.00712589	-786.78	1.84136	26286	1.13903		374.325	92854.7	30665.7	0	1	0
1142	0.00040015	63.62	5.05968	43.08	5.0514	11741.5	8.83997	12205.9	7.4597	15222.1	8.77501	41369.1	7.6285		-20.54	0.00827999	464.32	1.38027	26146.9	1.14652		434.54	68549.3	31178.9	0	1	0
1143	0.000326351	53.19	5.05487	31.56	5.04681	12139.7	8.64458	11533.9	7.08658	19540.8	8.69852	45915.3	7.6426		-21.63	0.00806118	-605.79	1.558	26374.5	1.05592		424.689	78505.9	26421.3	0	1	0
1144	0.000387966	47.49	5.05813	34.07	5.05086	9307.52	8.67116	11055.4	8.18185	12863.3	8.52986	38950.8	7.41386		-13.42	0.00726659	1747.83	0.489316	26087.5	1.116		376.75	22718	29712.7	0	0	1
1145	0.000483527	67.49	5.06321	43.46	5.05284	10669.4	8.65823	11049.9	6.76301	13570.1	8.77874	39591.9	7.75284		-24.03	0.0103768	380.52	1.89522	26021.8	1.0259		542.869	94380.6	25273.3	0	1	0
1146	0.000500057	107.02	5.06541	61.45	5.05276	16278.5	9.11679	16754.1	8.32325	23780.8	8.75159	50295.1	7.61463		-45.57	0.0126476	475.52	0.793534	26514.3	1.13696		677.951	39201.2	30333.7	0	1	0
1147	0.000405329	54.66	5.06016	34.47	5.05046	10173.8	9.00119	10876.3	7.29669	11823	8.78698	37738	7.63818		-20.18	0.009701	702.51	1.7045	25915.1	1.1488		505.23	84522.4	31525.1	0	1	0
1148	0.000370981	61.25	5.05767	37.13	5.04871	12988.2	8.89451	14206.4	7.97582	16643	8.72335	42659.1	7.65741		-24.12	0.00895998	1218.14	0.91869	26016.1	1.06594		472.119	44716.3	27280.8	0	1	0
1149	0.000404387	64.9	5.06006	39.94	5.0503	11971.9	8.73754	13638.3	8.28367	16398.2	9.43743	42569.3	8.29334		-24.95	0.00976415	1666.38	0.453877	26171.1	1.14409		513.158	21027.5	31033.3	0	0	1
1150	0.000419924	75.43	5.05903	46.36	5.04987	15340.2	8.02847	17490.2	6.80336	16613.3	9.34473	42860	8.20698		-29.07	0.00916149	2150.05	1.2251	26246.7	1.13775		487.144	59105.1	30641	0	1	0
1151	0.000561223	65.96	5.06631	43.28	5.05497	9764.49	8.22537	11939.8	7.11578	9838.7	8.88667	35715.6	7.75414		-22.68	0.0113404	2175.26	1.10959	25876.9	1.13253		589.702	53304.1	30749.7	0	1	0
1152	0.000543028	91.06	5.06575	52.65	5.05289	12827.1	8.73003	12469.5	7.23896	18463.9	8.60893	44594.9	7.54601		-38.41	0.0128591	-357.64	1.49107	26131	1.06292		681.364	74911.3	27015.2	0	1	0
1153	0.000389444	51.26	5.05789	30.74	5.04847	10479.2	8.67753	11146.8	6.71316	13298.6	8.68712	39401.2	7.64687		-20.52	0.00941863	667.61	1.96437	26102.7	1.04025		491.452	97551	25909.8	0	1	0
1154	0.000529808	70.86	5.06454	39.21	5.05127	11393.2	8.59106	13556.5	7.18127	11735.3	8.62741	37742.1	7.5437		-31.65	0.0132652	2163.24	1.4098	26006.8	1.08371		694.908	68326.5	28178.7	0	1	0
1155	0.000427074	45.74	5.05938	27.81	5.04925	8151.69	8.61788	8925.82	6.88655	10275.5	8.36554	36177	7.28459		-17.93	0.0101285	774.14	1.73132	25901.5	1.08095		524.355	85792.1	28145.9	0	1	0
1156	0.000390507	61.27	5.05669	40.9	5.04933	11468	8.23689	12909.3	7.7041	16070.5	8.44032	42144.8	7.39519		-20.37	0.00736186	1441.31	0.532793	26074.3	1.04513		388.463	25198.3	26182.3	0	0	1
1157	0.000499394	57.88	5.0645	38.17	5.05377	9130.71	8.91422	10652.1	7.73137	10700.1	8.51405	36675	7.34797		-19.71	0.0107308	1521.37	1.18284	25974.9	1.16608		556.248	57620.6	32329.3	0	1	0
1158	0.0003772	63.12	5.05681	44.22	5.05006	12555.2	8.44535	13118.8	7.19531	16701	8.49303	42941.4	7.41919		-18.9	0.00675284	563.63	1.25004	26240.4	1.07384		356.542	61938.3	27451.5	0	1	0
1159	0.000450507	69.99	5.06224	41.54	5.05108	12274.9	8.98173	12593.6	7.26875	16338.7	8.75361	42522.3	7.67543		-28.45	0.0111604	318.75	1.71298	26183.6	1.07818		586.468	85330.1	27725.4	0	1	0
1160	0.000412366	66	5.05912	38.08	5.04898	12264.5	8.76446	13469.5	7.8265	14755.7	8.54005	40891	7.46282		-27.93	0.0101465	1204.95	0.937964	26135.4	1.07723		535.256	45693.2	27726.2	0	1	0
1161	0.000610726	93.78	5.06991	51.41	5.05421	11469.4	8.66603	12676.1	7.70851	14084.2	8.82464	40171	7.66886		-42.37	0.0157049	1206.72	0.957518	26086.8	1.15578		827.616	46669.2	31702.1	0	1	0
1162	0.000445324	71.17	5.06138	43.91	5.05119	11953.7	8.83877	13591.5	8.45976	16755.6	8.62711	42887.6	7.55503		-27.26	0.0101942	1637.8	0.379011	26132	1.07208		536.97	17312.8	27472.2	0	0	1
1163	0.000432497	64.65	5.05886	38.75	5.04929	11228.2	8.23471	12770	7.77696	17336.5	8.69579	43439.8	7.63682		-25.9	0.00957503	1541.78	0.457746	26103.3	1.05897		504.651	21345.5	26845.2	0	0	1
1164	0.000496527	76.97	5.06612	42.52	5.05216	12568.3	9.30021	13530.1	7.7308	15267.4	8.94063	41208	7.79356		-34.45	0.0139649	961.77	1.5694	25940.6	1.14706		732.697	77508.4	31412.6	0	1	0
1165	0.000416693	62.09	5.05886	37.83	5.04944	11521.8	8.68712	13563.3	8.43267	12522.8	8.26846	38414.2	7.13442		-24.26	0.00941643	2041.51	0.254448	25891.5	1.13404		495.082	10680.9	30810.6	0	0	1
1166	0.000327439	43.33	5.05575	25.14	5.04676	10291.6	9.21631	11873.5	8.36164	11398.9	8.5464	37349.9	7.44186		-18.19	0.00899361	1581.91	0.854674	25951	1.10454		467.87	41151.8	29275.9	0	1	0
1167	0.000372569	58.25	5.05819	33.51	5.04831	12252.9	8.8274	13692.9	7.85885	14943.2	9.12147	41171.3	7.97823		-24.73	0.00987959	1439.98	0.968549	26228.1	1.14324		518.71	46987.5	30933.8	0	1	0
1168	0.000435875	66.05	5.05951	39.97	5.04979	11861.8	8.45099	13007.2	7.1502	14208.9	8.58386	40316.5	7.57291		-26.08	0.00972197	1145.39	1.30079	26107.7	1.01095		512.178	63893.9	24439.6	0	1	0
1169	0.000411341	78.95	5.06029	50.82	5.05128	14839.6	8.92389	14852.5	7.43927	20522.2	8.79757	46982.2	7.68415		-28.14	0.00900807	12.98	1.48462	26459.9	1.11342		478.543	74217.9	29210.8	0	1	0
1170	0.000378385	55.51	5.05841	35.06	5.04951	11577	9.18207	13071.1	8.3095	13308.6	8.38965	39051.9	7.31769		-20.44	0.00889737	1494.07	0.872573	25743.3	1.07196		465.308	42134.6	27854.5	0	1	0
1171	0.000526068	87.41	5.06774	59.92	5.05711	12886.4	9.26712	13335.7	7.70506	15987.4	8.74771	41965.1	7.69284		-27.49	0.0106287	449.29	1.56206	25977.7	1.05487		558.926	77653.5	26765.9	0	1	0
1172	0.000391604	51.2	5.05535	34.47	5.04841	8831.26	7.63195	9815.32	6.77608	13438.8	8.54574	39446	7.50262		-16.72	0.00693949	984.06	0.85587	26007.2	1.04312		363.694	41809.4	26148.9	0	1	0
1173	0.000469312	56.45	5.06389	39.16	5.05425	9424.89	9.18312	11538.6	8.90379	9764.04	8.38918	35533.3	7.19275		-17.29	0.00963772	2113.7	0.279331	25769.3	1.19642		499.176	11852.9	34051.9	0	0	1
1174	0.000367453	51.79	5.05951	31.41	5.04948	10771.4	9.23968	10701.5	7.17245	14837	9.37113	40945.5	8.32175		-20.38	0.0100214	-69.82	2.06723	26108.5	1.04938		521.449	103431	26360.2	0	1	0
1175	0.000532904	74.57	5.06455	51.25	5.05491	10211.2	8.50748	9993.63	7.08146	15968.5	8.35607	42160.6	7.29198		-23.32	0.00963676	-217.55	1.42602	26192.2	1.0641		505.158	71518.8	27012.6	0	1	0
1176	0.000463832	68.87	5.06298	40.97	5.05149	11073.2	8.78233	12282.6	8.01013	15711.3	8.92784	41866.3	7.73415		-27.9	0.0114844	1209.4	0.772196	26155	1.1937		602.122	37400.4	33529.9	0	1	0
1177	0.000522909	73.75	5.06384	50.5	5.05438	10919	8.22965	11906.4	6.31072	12703.5	8.60047	38605.1	7.44723		-23.25	0.00946027	987.46	1.91893	25901.6	1.15324		496.264	94959.3	31760.6	0	1	0
1178	0.000557054	71.83	5.0662	45.11	5.05424	10032.7	8.765	11872.3	8.29527	12107.2	8.15605	38058.7	7.02393		-26.72	0.0119651	1839.6	0.469737	25951.5	1.13212		624.974	21647.2	30654.5	0	0	1
1179	0.000481522	58.9	5.06411	38.48	5.0534	9111.43	8.87954	10555.9	7.92611	10846.2	8.88605	36772.2	7.77743		-20.42	0.010709	1444.47	0.953434	25926	1.10862		555.87	46227.2	29504.8	0	1	0
1180	0.00041642	58.94	5.05884	37.25	5.04984	10371.4	8.41667	10454.6	6.80165	14597	8.56279	40778.1	7.36356		-21.69	0.00899783	83.25	1.61501	26181.1	1.19923		471.581	80667.3	33780.4	0	1	0
1181	0.00043261	50.7	5.06212	32.22	5.05155	9213.43	9.21702	10782.5	8.36188	11550.1	8.77702	37531	7.65315		-18.49	0.0105697	1569.02	0.855137	25980.8	1.12387		546.975	41187.8	30212.8	0	1	0
1182	0.000411256	57.51	5.06003	32.65	5.04907	10737.9	9.20385	11864.5	8.20715	12621.5	8.42655	38563.6	7.33382		-24.86	0.0109661	1126.69	0.996702	25942.1	1.09273		573.167	48708.4	28694.5	0	1	0
1183	0.00046788	64.38	5.06207	41.03	5.05194	10652.6	8.81449	11625.8	7.40343	12504.4	8.52362	38434.9	7.52962		-23.35	0.0101353	973.21	1.41105	25930.5	0.994004		530.113	69579.5	23769.7	0	1	0
1184	0.000473785	114.4	5.06243	64.13	5.05087	18208.4	8.5736	16193.6	6.936	29135.4	8.94269	55896.4	7.94489		-50.28	0.0115557	-2014.83	1.6376	26760.9	0.997798		628.065	83894.7	23129	0	1	0
1185	0.000497705	70.03	5.06335	38.17	5.05045	10835	8.70547	10806.5	6.65056	13695.5	8.59797	39745.8	7.49924		-31.87	0.0128984	-28.47	2.05491	26050.3	1.09873		676.788	102774	28885.9	0	1	0
1186	0.000599242	87.98	5.06842	52.96	5.05501	10913.8	8.52689	11437.7	7.1911	14862.6	8.70906	40878.5	7.62032		-35.02	0.013411	523.9	1.33579	26015.9	1.08875		705.57	66265.7	28421.4	0	1	0
1187	0.000692993	108.81	5.0759	74.95	5.0628	11597.1	9.0218	12034.1	7.42828	13345.4	8.59462	39357.2	7.44672		-33.87	0.013101	437.05	1.59352	26011.8	1.1479		688.921	79239	31383.2	0	1	0
1188	0.000529171	74.21	5.06621	44.59	5.05352	10659.1	8.73534	11992.5	7.70368	13095.8	8.84076	39178.1	7.7501		-29.63	0.0126899	1333.4	1.03166	26082.3	1.09066		664.126	50249.4	28450.8	0	1	0
1189	0.000362037	52.6	5.05525	31.69	5.04715	12341	8.28082	14519.4	6.80836	12690.1	8.46855	38712.5	7.37817		-20.91	0.00809633	2178.38	1.47246	26022.4	1.09038		425.726	71444.7	28496.8	0	1	0
1190	0.000635204	96.28	5.06899	54.29	5.05426	11767.4	8.40293	12865.4	7.44076	16190.3	8.44317	42365	7.39489		-41.99	0.0147351	1097.93	0.962163	26174.7	1.04828		778.744	47010.2	26239.2	0	1	0
1191	0.000359075	47.7	5.05561	31.6	5.04828	10452.8	8.34102	12317.4	7.81147	12934	8.53656	38948.8	7.43555		-16.1	0.00732733	1864.64	0.52955	26014.8	1.10101		382.466	24612.8	29035.8	0	0	1
1192	0.000447466	63.42	5.06332	42.06	5.0533	11764.6	9.24499	13754.3	7.85968	12550.2	8.86153	38527.1	7.81462		-21.35	0.0100191	1989.66	1.38531	25976.8	1.04692		522.304	67275.6	26369	0	1	0
1193	0.000631841	82.59	5.06747	49.88	5.05445	10095.1	8.08132	11628	6.49245	9978.22	8.41313	35811.7	7.23273		-32.71	0.0130128	1532.8	1.58888	25833.5	1.1804		683.35	77911.1	33186.3	0	1	0
1194	0.00033845	44.39	5.05445	29.87	5.04768	9727.09	8.26971	11047.7	7.31094	11956.1	8.59237	37737.3	7.53259		-14.52	0.00676864	1320.64	0.95877	25781.2	1.05978		352.952	46617.8	27207.7	0	1	0
1195	0.000369173	53.87	5.05745	34.31	5.04903	12010.8	8.96975	13995.4	7.9087	12365.5	8.44457	38237.5	7.33451		-19.56	0.00841927	1984.63	1.06105	25872	1.11006		440.524	51068.1	29631	0	1	0
1196	0.000581597	98.03	5.06815	57.08	5.05439	12027	8.30547	12290.5	7.08255	18462.5	9.31285	44786.8	8.21618		-40.96	0.0137618	263.54	1.22292	26324.3	1.09668		729.049	60882.4	28509.4	0	1	0
1197	0.000385196	67.71	5.06035	41.58	5.05048	13866.1	9.53466	15042.5	8.63549	17471.2	8.75322	43738	7.68588		-26.13	0.00986903	1176.39	0.899167	26266.8	1.06734		519.581	43781.9	27100.2	0	1	0
1198	0.00040061	68.38	5.05694	41.72	5.0485	12846.4	8.26982	13627.5	7.1638	16379.5	8.35477	42602.4	7.24415		-26.67	0.00843462	781.13	1.10602	26222.9	1.11062		448.401	54519.7	29308.1	0	1	0
1199	0.000459311	71.92	5.06096	44.87	5.05112	11911.4	8.69785	13334.3	8.04471	14923.9	8.18859	41020.3	7.1295		-27.05	0.00983665	1422.92	0.653143	26096.5	1.0591		518.882	31234.2	26858.3	0	1	0
1200	0.000465094	85.18	5.05965	51.25	5.05006	13813.7	8.24398	14969.2	7.67538	20443.4	8.22167	46887.9	7.13856		-33.93	0.00959227	1155.48	0.5686	26444.5	1.08311		513.544	27274.5	27710.9	0	0	1
1201	0.000502148	92.33	5.06572	59.54	5.05474	13429.7	9.01511	14289.6	8.25198	18612.8	8.78044	44828.9	7.6068		-32.79	0.0109749	859.83	0.763134	26216.1	1.17364		581.533	37296.9	32466	0	1	0
1202	0.000347094	47.71	5.05476	31.37	5.0477	11636.8	8.05064	14044.3	6.78141	10769.7	8.70937	36683.8	7.50448		-16.34	0.00706138	2407.53	1.26924	25914.2	1.20489		369.409	61054.2	34330.3	0	1	0
1203	0.000454623	70.44	5.06143	40.14	5.0501	11674.8	8.77304	12559.6	7.67869	14584	8.74739	40637.5	7.75453		-30.3	0.0113372	884.75	1.09434	26053.5	0.992854		597.158	53832.4	23589.2	0	1	0
1204	0.00045985	69.79	5.06139	38.92	5.04978	12252.5	8.60557	13041.2	6.73599	15368.4	8.68832	41572.4	7.61595		-30.87	0.0116112	788.73	1.86958	26204	1.07236		611.432	92690.2	27414.3	0	1	0
1205	0.00038521	58.39	5.05754	34.21	5.04818	11485.6	8.52845	11469.4	6.77303	15799.1	8.80938	41816.2	7.74617		-24.18	0.00935547	-16.2	1.75542	26017.1	1.06321		491.954	87787.2	27143.2	0	1	0
1206	0.000365407	69.18	5.05653	42.81	5.04845	14210.3	8.70669	14190.2	7.56982	20085.7	8.44559	46207.9	7.42935		-26.37	0.00807981	-20.1	1.13688	26122.2	1.01625		430.36	56863.9	24690.1	0	1	0
1207	0.000415814	39.99	5.06011	23.89	5.04914	7560.86	8.89218	9154.26	7.92163	9519.26	8.62649	35230.7	7.44835		-16.1	0.0109637	1593.39	0.970555	25711.4	1.17814		564.285	46934.4	33195.6	0	1	0
1208	0.00047785	60.61	5.06253	42.71	5.05378	9425.22	8.58809	11141.5	8.0842	12454.1	8.52388	38380.2	7.40555		-17.9	0.0087569	1716.29	0.503891	25926.1	1.11833		455.745	23478.3	29990.3	0	0	1
1209	0.000430412	96.52	5.06116	53.19	5.04984	17467.7	8.93984	17551.4	7.90599	26168.8	8.80407	52934.5	7.64195		-43.33	0.0113155	83.69	1.03386	26765.7	1.16212		609.106	51609.1	31340.2	0	1	0
1210	0.00053414	96.09	5.06568	60.8	5.05443	13351.8	8.68004	15021.6	8.2975	17497.7	8.69898	43619.2	7.63335		-35.29	0.0112557	1669.83	0.38254	26121.5	1.06563		598.075	17457.2	27160.2	0	0	1
1211	0.000561477	104.29	5.06322	58.41	5.0512	14081.1	8.06216	14633.6	7.13976	20563.1	8.13685	46993.4	7.09017		-45.88	0.0120176	552.59	0.922399	26430.3	1.04667		646.762	45567.4	25903.3	0	1	0
1212	0.0003458	38.24	5.05744	25.08	5.04886	9649.82	9.2576	12476	7.857	8217.23	8.798	33975.8	7.65614		-13.15	0.00858204	2826.17	1.4006	25758.6	1.14186		442.252	67203.6	31334.6	0	1	0
1213	0.000466249	62.19	5.06004	38.22	5.05021	10940	8.32428	12613.4	6.79845	12029.5	8.27654	37929.5	7.26152		-23.97	0.00982767	1673.31	1.52583	25900	1.01502		515.354	74618.1	24851.2	0	1	0
1214	0.000592613	67.3	5.06585	45.44	5.05525	8260.37	7.91035	10501.7	7.92763	11066.4	8.52815	36979.1	7.35511		-21.86	0.0105915	2241.32	-0.0172777	25912.7	1.17304		551.437	-3105.2	32739.4	0	0	1
1215	0.000454351	74.47	5.06115	46.87	5.0514	12560.4	8.62195	12376.2	6.81904	16669.2	8.65858	42732.6	7.58128		-27.6	0.00975319	-184.24	1.80291	26063.4	1.0773		515.259	90329.8	27801.6	0	1	0
1216	0.000377301	63.56	5.05763	35.96	5.04794	12553.7	8.76495	13007.2	7.81224	19093.8	8.9274	45383.9	7.96139		-27.6	0.00969748	453.41	0.952704	26290.1	0.966009		512.474	47181.8	22010.4	0	1	0
1217	0.000348544	51.63	5.05478	32.21	5.04725	10976.9	8.26671	10999.6	6.88473	16675.5	8.42642	42778.6	7.2277		-19.41	0.00753632	22.67	1.38197	26103.1	1.19872		396.226	69076	33832.9	0	1	0
1218	0.000513735	83.05	5.06334	45.81	5.05082	12149.3	8.58335	11551.5	7.0314	17878.3	8.41615	44094.6	7.35728		-37.24	0.0125189	-597.79	1.55196	26216.3	1.05887		663.187	78195.7	26727.2	0	1	0
1219	0.000502321	78.5	5.06533	42.42	5.05145	11934.3	9.08475	12592.8	7.92049	15906.8	8.81574	42045	7.77101		-36.08	0.0138794	658.43	1.16426	26138.2	1.04473		730.052	57554.4	26098.4	0	1	0
1220	0.000519016	83.92	5.0645	52.5	5.05339	12159.3	8.64423	13088.7	7.12175	12863	8.51282	38843.3	7.41803		-31.42	0.0111109	929.39	1.52248	25980.3	1.09479		586.963	75194.7	28759.2	0	1	0
1221	0.000570801	89.5	5.06824	52.27	5.05438	11788.2	8.87409	13482.5	8.48869	15950.6	8.67249	42104.5	7.59408		-37.24	0.013857	1694.25	0.385402	26153.8	1.07842		730.09	17575.9	27767	0	0	1
1222	0.000396182	47.41	5.05935	31.52	5.05051	9170.19	9.00325	10534.7	7.83694	10557.8	8.60674	36347	7.56918		-15.9	0.00883985	1364.5	1.16631	25789.2	1.03756		457.893	56951.1	26088.9	0	1	0
1223	0.000444164	57.75	5.05953	33.13	5.04895	10082.7	8.43659	11200.8	7.16209	12393.7	8.46554	38381.3	7.41445		-24.62	0.0105813	1118.11	1.27451	25987.5	1.05109		553.686	62607.2	26567	0	1	0
1224	0.000269295	37.89	5.05305	25.83	5.04678	10503.8	9.32823	10320.8	7.56651	13378.3	8.56094	39256.4	7.52579		-12.05	0.00627614	-183.01	1.76171	25878.1	1.03515		325.857	88268.7	25879.2	0	1	0
1225	0.000475953	56.35	5.06236	38	5.05282	8997.29	8.44142	10711.2	7.58392	10436.2	8.75068	36368.4	7.61673		-18.35	0.00954653	1713.87	0.857498	25932.2	1.13394		495.677	41161	30764.8	0	1	0
1226	0.000617367	83.87	5.07211	53.92	5.05841	10516	9.28472	12019.4	8.5396	13086.4	8.41327	39133.8	7.29607		-29.95	0.0137018	1503.41	0.745117	26047.4	1.1172		715.041	35752.4	29812.5	0	1	0
1227	0.000477433	68.59	5.06036	41.03	5.05015	11273.8	8.1391	12157.3	6.66016	14722.7	8.41556	40871.5	7.35478		-27.56	0.0102172	883.56	1.47894	26148.8	1.06078		538.419	73063.5	26890.4	0	1	0
1228	0.000416998	47.43	5.06175	30.86	5.05159	9210.98	9.24929	11353	7.67918	8451.53	8.94319	34279.5	7.84058		-16.57	0.0101669	2142.07	1.57012	25828	1.10261		524.916	76363.8	29302.6	0	1	0
1229	0.000606942	89.02	5.06588	52.61	5.05329	11434.7	8.07827	12709.8	7.30522	16771.5	8.29083	43035.9	7.19856		-36.41	0.0125885	1275.13	0.773048	26264.4	1.09227		665.836	37377.3	28349	0	1	0
1230	0.000387757	72.43	5.05637	40.96	5.04742	15593.4	8.33944	17329.2	7.43314	18341.9	8.33013	44678.9	7.286		-31.48	0.00894997	1735.77	0.906302	26337.1	1.04413		478.978	43579.3	25869.4	0	1	0
1231	0.000491458	68.67	5.06463	38.05	5.0513	10669.5	9.02947	11180.5	7.61184	14006.2	8.95499	39920	7.89915		-30.61	0.0133344	511.01	1.41763	25913.8	1.05584		697.33	70370.6	26878.2	0	1	0
1232	0.000463483	73.61	5.06009	50.3	5.05196	11442.3	8.32412	11258.1	6.91547	15858.7	8.32785	42026.6	7.34538		-23.31	0.00812191	-184.15	1.40865	26167.9	0.982469		429.406	70616.4	22955.5	0	1	0
1233	0.00046533	66.92	5.06202	41.23	5.05145	11526.1	8.87409	13674.9	8.73676	12967.8	8.3197	38956.6	7.19462		-25.69	0.0105694	2148.81	0.137336	25988.8	1.12508		554.158	4717.98	30265.2	0	0	1
1234	0.000496987	72.93	5.06467	48.17	5.05425	10855.5	8.79882	11355.2	7.57392	15675.9	8.77395	41768.2	7.68899		-24.77	0.0104288	499.66	1.2249	26092.3	1.08497		546.21	60745.3	28156	0	1	0
1235	0.000455194	61.46	5.05986	36.76	5.04974	10453.5	8.23801	11919.2	7.33878	13176.1	8.54668	39128.1	7.5257		-24.7	0.0101248	1465.61	0.899235	25951.9	1.02098		530.941	43496.1	25096.9	0	1	0
1236	0.000468236	69.07	5.06273	41.94	5.05167	11756.2	8.73596	12470.2	7.03714	15363.4	8.8271	41441.7	7.66603		-27.14	0.0110626	714.01	1.69883	26078.3	1.16108		580.27	84227.4	31975.6	0	1	0
1237	0.000289875	58.04	5.05422	34.48	5.04658	15330.2	9.25951	14009.4	7.61819	22859	8.81408	49279	7.75256		-23.56	0.00764536	-1320.87	1.64132	26419.9	1.06152		405.828	83387.1	26655.9	0	1	0
1238	0.000304214	43.72	5.05292	26.7	5.04582	11693.1	8.55475	14133.1	9.10859	12668.1	8.33469	38657.7	7.23395		-17.02	0.00709656	2440.01	-0.553843	25989.7	1.10075		371.848	-30132.1	29047.7	0	0	1
1239	0.000489891	86.42	5.06452	56.54	5.0542	13644.8	8.96058	14447.8	7.94059	18789.6	8.69075	45151	7.5679		-29.88	0.0103249	802.99	1.01998	26361.4	1.12284		546.124	50196.2	29780.7	0	1	0
1240	0.000408738	46.46	5.05624	31.33	5.04883	9175.63	7.9117	11269.3	6.96463	8864.26	8.25403	34660.3	7.20693		-15.14	0.00741041	2093.69	0.947063	25796.1	1.04709		385.66	45259.4	26558.5	0	1	0
1241	0.000389957	52.5	5.06041	35.12	5.0514	10270.3	9.27444	10656.8	7.20926	12509.1	8.89345	38550.2	7.76086		-17.39	0.00901714	386.48	2.06518	26041.1	1.13259		468.247	102873	30588.3	0	1	0
1242	0.000526114	62.53	5.06535	42.29	5.05486	8878.98	8.77873	9529.83	7.41701	12290.9	8.42224	38275.5	7.29565		-20.24	0.0104839	650.85	1.36171	25984.6	1.12659		544.437	67434.9	30345	0	1	0
1243	0.000425225	86.94	5.06076	60.13	5.05276	15638.9	9.01044	14787.3	7.42027	21622.2	8.58773	48037.2	7.51785		-26.81	0.00800559	-851.66	1.59017	26415	1.06988		427.09	80360.2	27079	0	1	0
1244	0.000357727	48.98	5.05629	29.68	5.04768	10806.6	8.75782	11428.7	7.21282	14340.9	8.42165	40325.4	7.26435		-19.3	0.00861169	622.1	1.545	25984.6	1.15729		449.885	76628	31880	0	1	0
1245	0.00037927	52.18	5.05887	34.71	5.05038	10601.1	9.08823	11949.3	8.08396	12758.1	8.65137	38646.4	7.46063		-17.48	0.00848564	1348.18	1.00428	25888.3	1.19074		441.762	48865.8	33648.9	0	1	0
1246	0.000313702	39.92	5.05493	29.17	5.04879	9421.8	8.80394	9945.08	7.13342	12231	8.83192	38125.7	7.70063		-10.75	0.00613882	523.28	1.67052	25894.8	1.13129		317.691	83002.6	30669.8	0	1	0
1247	0.000439446	75.55	5.05947	45.27	5.04979	13459.7	8.37229	14773.8	7.61021	18156.6	8.4502	44413.6	7.37693		-30.28	0.00968087	1314.03	0.762077	26257	1.07327		514.324	36789.8	27406.6	0	1	0
1248	0.000382942	94.26	5.05983	51.63	5.04907	19604.9	9.46467	21477.8	9.21072	24091.1	8.64288	50644.8	7.5009		-42.63	0.0107594	1872.97	0.253954	26553.7	1.14198		580.6	10824.7	30545.2	0	0	1
1249	0.00047193	60.58	5.06494	38.05	5.05325	10081.9	9.50346	11237.2	8.19859	11971.5	8.4003	37861.3	7.22844		-22.54	0.0116835	1155.33	1.30487	25889.9	1.17186		606.717	64088.3	32703	0	1	0
1250	0.000445279	62.37	5.06036	41.64	5.05159	10723.2	8.44771	11550.3	7.06705	14210	8.52937	40234.2	7.30943		-20.73	0.00877772	827.1	1.38066	26024.2	1.21994		459.616	68206.1	34972.9	0	1	0
1251	0.000526125	77.38	5.06418	44.36	5.05173	11521.2	8.73023	13126.2	8.15474	14542.2	8.24597	40660.7	7.15559		-33.02	0.0124486	1604.99	0.575488	26118.5	1.09038		655.45	27169.4	28400.3	0	0	1
1252	0.000520764	69.38	5.06451	42.11	5.05265	10170.1	8.6677	10848.4	6.49339	10888	8.54476	36684.3	7.51586		-27.27	0.0118567	678.3	2.17432	25796.3	1.0289		620.104	108038	25648.7	0	1	0
1253	0.000487249	73.34	5.06653	40.67	5.05236	11611.8	9.47056	11825.2	7.85934	15366.6	9.2845	41528.9	8.28926		-32.67	0.0141719	213.35	1.61122	26162.2	0.99524		741.265	80347.8	23599.8	0	1	0
1254	0.000715874	122.29	5.07538	77.74	5.06061	13383.4	8.796	14892.8	8.11426	16880.5	8.61672	43057.3	7.54935		-44.55	0.0147737	1509.43	0.681738	26176.8	1.06738		783.234	32577.5	27192.1	0	1	0
1255	0.000463312	70.55	5.0628	44.47	5.05232	12264	9.04871	14042	8.20281	13720.5	8.54039	39819.3	7.4447		-26.07	0.010489	1777.94	0.845904	26098.8	1.09569		550.519	40517.3	28685.5	0	1	0
1256	0.000367457	43.32	5.05718	26.47	5.04806	9076.79	8.75192	10337.7	7.59141	11455.9	8.72056	37430.6	7.63812		-16.85	0.00912031	1260.91	1.16051	25974.8	1.08244		472.866	56764.6	28147.1	0	1	0
1257	0.000497806	78.17	5.06241	46.89	5.05146	11756.3	8.38915	11834.5	6.84911	16268.1	8.53119	42543.4	7.4819		-31.28	0.0109506	78.16	1.54004	26275.3	1.04929		578.81	76923.9	26189.2	0	1	0
1258	0.000385986	60.71	5.06037	36.87	5.0502	12163.8	9.31351	12725	7.44468	14470.6	8.97041	40650.2	7.72898		-23.84	0.010169	561.21	1.86883	26179.6	1.24143		532.288	92880.4	35891.8	0	1	0
1259	0.000389006	71.49	5.05961	46.29	5.05085	14188.3	9.20595	14106.6	7.58882	18164.2	8.7585	44369.6	7.71976		-25.2	0.00875591	-81.68	1.61714	26205.4	1.03874		462.995	80938.4	25731.6	0	1	0
1260	0.000340254	66.36	5.05569	49.1	5.05009	13890.1	8.58208	13180.2	7.3441	22658.5	8.62407	49124.9	7.56631		-17.27	0.00560393	-709.9	1.23799	26466.4	1.05775		297.467	62609.2	26421.2	0	1	0
1261	0.000413098	55.26	5.05843	33.34	5.04893	9707.26	8.38925	10183.7	7.07284	13473	8.7008	39216.1	7.587		-21.93	0.00949726	476.45	1.31641	25743	1.1138		496.793	65344.1	29947	0	1	0
1262	0.000447577	48.69	5.06123	34.43	5.05265	8579.4	8.6908	9878.68	7.21879	10528.9	8.55409	36112.6	7.41821		-14.26	0.0085785	1299.28	1.47201	25583.7	1.13588		443.185	72301.3	31210.4	0	1	0
1263	0.000462585	60.45	5.06224	37.21	5.05142	10266.1	8.74139	11682.2	7.61841	12507.2	8.84041	38459	7.79923		-23.24	0.0108241	1416.03	1.12298	25951.8	1.04118		564.445	54732.9	26107.4	0	1	0
1264	0.000406288	60.95	5.05788	36.88	5.0488	11399.5	8.49508	13692.7	8.55138	14895.7	8.34031	40970.8	7.28913		-24.07	0.00908129	2293.19	-0.0563032	26075.1	1.05118		478.135	-5108.35	26483.6	0	0	1
1265	0.00051263	71.87	5.06654	53.6	5.0578	10480	9.06653	12223.1	8.69998	14950.6	8.67739	41098.2	7.57432		-18.27	0.00873439	1743.1	0.366553	26147.7	1.10307		454.989	16584.6	29005.7	0	0	1
1266	0.000425565	68.47	5.05941	45.47	5.05104	11654.9	8.40959	13001.6	7.91243	18497.7	8.5807	44831.4	7.38694		-23	0.00836818	1346.74	0.497163	26333.8	1.19376		441.409	23511.4	33354.2	0	0	1
1267	0.000540996	71.14	5.06363	46.15	5.05327	9453.06	8.11076	10829.4	7.39936	13069.3	8.50282	39206.4	7.36296		-24.99	0.0103558	1376.31	0.711403	26137.2	1.13986		542.78	34193.8	30855.6	0	1	0
1268	0.000443096	60.04	5.06177	39.37	5.05211	10066	8.90628	11461.2	8.09874	12355.8	8.58246	38331.6	7.40034		-20.67	0.00966526	1395.18	0.807539	25975.8	1.18212		503.933	38981.8	33130.2	0	1	0
1269	0.000429786	73.66	5.06067	45.1	5.05072	13058.8	8.81463	14470.3	8.2846	18469.9	8.65891	44718.8	7.52195		-28.56	0.00995415	1411.49	0.530022	26249	1.13696		526.268	25089.6	30599.1	0	0	1
1270	0.000508083	62.34	5.06701	44.11	5.05679	9202.81	9.2456	11289.3	8.94409	8850.46	8.89941	34628.1	7.84277		-18.24	0.0102181	2086.48	0.301516	25777.6	1.05664		529.146	12989.3	27054.4	0	0	1
1271	0.000505639	72.86	5.06498	47.77	5.0543	10999	8.85	11958.8	7.35297	12985	8.82595	39046.2	7.82347		-25.09	0.0106786	959.79	1.49703	26061.2	1.00248		559.022	73891.9	24062.8	0	1	0
1272	0.000439934	89.02	5.05994	44.66	5.04806	15791.8	8.70914	18041.3	8.72315	21073.1	8.39019	47433.3	7.25547		-44.36	0.0118795	2249.46	-0.0140098	26360.2	1.13472		638.336	-2949.95	30376	0	0	1
1273	0.000525729	88.88	5.06692	62.58	5.05714	12717.6	8.93155	14396.4	8.40648	15266.8	8.85879	41390.1	7.75115		-26.3	0.00977665	1678.74	0.525072	26123.3	1.10764		515.132	24574.8	29258.8	0	0	1
1274	0.000622491	84.99	5.06921	51.28	5.05545	10888	8.48476	12613.2	7.71286	13206.7	8.62312	39255.5	7.47876		-33.72	0.013764	1725.21	0.771892	26048.7	1.14436		721.918	36869.4	31169.3	0	1	0
1275	0.000487531	65.53	5.06325	41.34	5.05248	11092.5	8.87182	13178.2	7.88616	11085.9	8.50049	36887.1	7.48384		-24.19	0.0107656	2085.65	0.985655	25801.2	1.01665		562.471	47197.1	25031.3	0	1	0
1276	0.000500497	59.91	5.06522	39.16	5.0541	9406.98	8.9708	10987.5	7.80415	10784.6	8.70159	36720.9	7.51794		-20.75	0.011123	1580.49	1.16665	25936.2	1.18365		576.9	56751.8	33246.3	0	1	0
1277	0.000524258	62.56	5.06419	38.16	5.05241	9706.96	8.35386	11653.6	6.9967	9645.52	8.73776	35216.4	7.60473		-24.4	0.0117831	1946.61	1.35716	25570.9	1.13302		613.556	65911.4	31080.3	0	1	0
1278	0.000524578	72.19	5.06443	46.04	5.05348	11140.4	8.34322	12881.4	7.40472	13398.6	8.87715	39284.1	7.80539		-26.15	0.0109508	1740.92	0.938496	25885.5	1.07176		573.691	45183.9	27702.5	0	1	0
1279	0.00053975	55.84	5.06332	35.03	5.05219	7911.4	8.21559	9461.58	6.99736	8649.12	8.33556	34362.3	7.22508		-20.82	0.0111347	1550.18	1.21823	25713.2	1.11048		577.557	59361.2	29810.8	0	1	0
1280	0.000383071	45.89	5.05795	28.65	5.04883	9176.4	8.87659	11232	8.65024	10565.2	8.60136	36388.1	7.6125		-17.24	0.00912209	2055.59	0.226353	25822.8	0.988861		473.344	9262.04	23620.2	0	0	1
1281	0.000517088	90.11	5.06369	49.58	5.05105	13363.5	8.42467	13664.7	6.92389	17515	8.69925	43763.1	7.54531		-40.52	0.0126377	301.27	1.50078	26248.1	1.15395		672.403	74737.9	31449.2	0	1	0
1282	0.000420765	85.15	5.05941	46.51	5.04874	14969	8.57193	13869.7	6.84185	20623.5	8.75637	47053.6	7.64526		-38.64	0.0106784	-1099.29	1.73008	26430.1	1.11111		572.561	87603.3	29125.3	0	1	0
1283	0.000412554	84.34	5.06005	55.29	5.05147	15611	8.98753	13798.1	6.91216	21675.6	8.48768	48142.3	7.39802		-29.06	0.00858505	-1812.97	2.07537	26466.7	1.08967		458.313	105582	28016.6	0	1	0
1284	0.000428148	78.7	5.06008	43.61	5.04917	13732.8	8.59625	14225.8	7.53356	19233.8	8.95904	45581.8	7.9258		-35.09	0.0109108	492.99	1.06269	26348	1.03324		580.632	52641.7	25314.2	0	1	0
1285	0.000363959	43.08	5.0581	29.45	5.05	9728.1	9.04539	12053.6	8.07412	8500.45	8.91179	34304.1	7.81924		-13.63	0.00809684	2325.49	0.971263	25803.7	1.09255		418.472	46237.7	28823.8	0	1	0
1286	0.00047155	95.54	5.06307	65.15	5.05411	14578.4	8.96008	13216.5	7.50126	20563.1	8.56323	46728.4	7.60737		-30.39	0.00896384	-1361.89	1.45882	26165.3	0.955858		478.582	74303	21627.6	0	1	0
1287	0.000520203	57.31	5.0643	33.18	5.0515	8584.25	8.72268	9718.92	7.30195	10514	8.35106	36381	7.15203		-24.13	0.0127926	1134.67	1.42073	25867	1.19903		663.76	69901.7	34084.6	0	1	0
1288	0.00036364	43.32	5.05648	33.39	5.05066	8946.51	8.49704	10232.9	7.28362	11070.7	8.51545	37011.8	7.39991		-9.93	0.00582299	1286.41	1.21342	25941.1	1.11554		301.08	59384.5	29836.2	0	1	0
1289	0.000356841	62.46	5.05705	34.81	5.04746	13543.8	9.07892	13351.5	7.33158	17073.4	8.63504	43311.6	7.61348		-27.65	0.00958715	-192.26	1.74735	26238.1	1.02156		507.007	87559.6	24839.7	0	1	0
1290	0.000460589	62.33	5.06039	36.27	5.04967	11027.2	8.29585	12889.7	7.4719	12652.3	8.58115	38630.9	7.39083		-26.07	0.010718	1862.54	0.823949	25978.6	1.19031		561.972	39334.9	33537.1	0	1	0
1291	0.00040834	46.83	5.06032	27.39	5.04927	9239.31	9.13492	11338.1	8.74892	9533.28	8.75476	35296.4	7.69257		-19.44	0.0110483	2098.82	0.385998	25763.1	1.06219		571.854	17201.1	27346.5	0	0	1
1292	0.000452453	44.04	5.0632	25.32	5.05035	7273.85	9.002	8588.72	7.83169	9511.03	9.15262	35462.7	7.96713		-18.72	0.0128483	1314.87	1.17031	25951.7	1.18548		661.135	57200.8	33322.5	0	1	0
1293	0.000436693	62.62	5.0619	41.43	5.05238	11822.5	9.0973	13738.9	7.93549	12870.8	8.64724	38934.9	7.62176		-21.19	0.00951591	1916.42	1.16182	26064.1	1.02547		496.985	56174.4	25209.6	0	1	0
1294	0.000584401	101.3	5.0687	58.78	5.05467	13294	8.85345	14421.7	8.11848	18347.3	8.69047	44584.3	7.60711		-42.52	0.0140367	1127.65	0.734966	26237	1.08336		744.353	35620.7	27931.1	0	1	0
1295	0.000460619	56.76	5.0617	32.34	5.04994	9553.51	8.72333	10622.7	7.13012	10985.1	8.65996	36813.3	7.59314		-24.41	0.0117621	1069.2	1.59322	25828.2	1.06682		612.515	78591.6	27512.5	0	1	0
1296	0.000411316	45.73	5.06009	29.42	5.05041	9143.11	8.96019	11264.1	7.34991	8881.43	8.61117	34777.8	7.46757		-16.31	0.00968193	2121.01	1.61028	25896.4	1.1436		500.406	78393.1	31283.5	0	1	0
1297	0.000477177	91.59	5.0656	67.17	5.05711	15704.7	9.37394	17460.3	8.08844	17433.2	8.82213	43653.9	7.72469		-24.41	0.00848431	1755.59	1.2855	26220.8	1.09744		448.625	62519.3	28651.4	0	1	0
1298	0.000436416	67.14	5.0592	38.71	5.04903	12406.2	8.44502	14247.6	7.98285	15701.9	8.37341	41794.2	7.26395		-28.42	0.0101701	1841.37	0.462172	26092.3	1.10946		536.924	21267.2	29380.8	0	0	1
1299	0.000357045	37.16	5.05744	20.69	5.04686	8781.33	9.04266	11101.4	8.4385	7330.26	8.88211	33101.4	7.72971		-16.47	0.0105725	2320.07	0.604158	25771.2	1.1524		545.097	27887.8	31849.1	0	0	1
1300	0.000525709	86.58	5.06583	53.74	5.05406	12023.1	8.77321	11691.9	7.23613	17132.6	8.69418	43511.8	7.54078		-32.85	0.0117684	-331.21	1.53708	26379.2	1.15341		621.268	77185.3	31291.1	0	1	0
1301	0.000468391	61.51	5.06185	33.47	5.04952	10280.8	8.84785	11456.2	7.89119	13570.2	8.41904	39659.6	7.34885		-28.03	0.0123312	1175.44	0.956654	26089.4	1.07019		644.591	46657.3	27419.9	0	1	0
1302	0.000391124	59.73	5.05802	35.39	5.0486	11506.6	8.77139	10783.7	7.02415	16859.4	8.54463	42992.4	7.45542		-24.34	0.00942399	-722.92	1.74724	26133	1.0892		495.54	88084.9	28327.1	0	1	0
1303	0.000498523	81.4	5.06276	51.8	5.05261	12827	8.50017	13787	7.07745	15551.5	8.41503	41759	7.28918		-29.61	0.0101548	960.02	1.42271	26207.5	1.12585		537.348	70175.5	30084.9	0	1	0
1304	0.000552779	88.13	5.06631	50.44	5.05299	11737.5	8.62072	12054.7	7.41652	16612.4	8.54233	42824.1	7.34583		-37.69	0.0133209	317.18	1.2042	26211.7	1.19651		703.733	59892.7	33613.6	0	1	0
1305	0.000517623	68.96	5.06656	42.54	5.05407	10492.5	9.05342	11987.7	7.8447	12006.7	8.80311	38011.2	7.68097		-26.42	0.0124922	1495.12	1.20872	26004.5	1.12214		651.028	58941	30102.6	0	1	0
1306	0.000346934	54.34	5.05629	33.06	5.04786	12606.7	8.86043	13562.4	7.24889	15606.5	8.55896	41836.1	7.40393		-21.28	0.00843164	955.69	1.61153	26229.6	1.15503		442.862	79621.1	31521.9	0	1	0
1307	0.000456556	48.46	5.06156	28.57	5.05007	9152.53	8.86822	11473.5	8.55427	7798.7	8.4358	33527.8	7.35475		-19.88	0.0114862	2320.96	0.313953	25729	1.08105		594.192	13376.7	28323.6	0	0	1
1308	0.000415072	81.98	5.0587	53.73	5.05061	14321.1	8.3816	14898.1	7.59855	22204.4	8.59979	48800.9	7.45894		-28.25	0.0080894	577.05	0.783053	26596.5	1.14086		432.72	38575.6	30446.3	0	1	0
1309	0.000609063	78.52	5.06672	44.93	5.05306	10198.4	8.32373	10998.8	6.81436	13528.1	8.28253	39599.1	7.21387		-33.59	0.0136653	800.38	1.50937	26071	1.06865		716.855	74668.1	27361.7	0	1	0
1310	0.000686113	93.22	5.07117	55.4	5.05637	10923.1	8.4874	12547.3	7.16023	11742.1	8.19025	37613.5	7.10016		-37.82	0.0147987	1624.15	1.32718	25871.3	1.09009		777.757	64734.7	28633	0	1	0
1311	0.000641715	101.02	5.07235	64.6	5.05868	12771.2	8.94237	14620.6	8.0717	14232.4	8.57183	40414.3	7.46429		-36.42	0.0136636	1849.37	0.870675	26182	1.10754		719.598	41684.4	29195.1	0	1	0
1312	0.000411492	53.98	5.05921	36.43	5.05084	10619.4	8.61664	12096.5	6.90779	12212.2	8.63832	38111.1	7.52897		-17.55	0.00836261	1477.06	1.70885	25898.9	1.10935		435.68	83965.5	29568.4	0	1	0
1313	0.000382649	90.39	5.05742	57.78	5.0496	17714.6	8.66422	16361.3	7.25014	26232.9	8.39652	52990.2	7.2661		-32.61	0.00782678	-1353.31	1.41408	26757.2	1.13041		423.949	72057.4	29763.3	0	1	0
1314	0.000439573	72.68	5.05976	41.53	5.0493	12790.4	8.60688	14826.5	8.48235	18440.2	8.2619	44781.1	7.08208		-31.15	0.0104616	2036.09	0.124526	26340.8	1.17982		554.229	4190.23	32650.3	0	0	1
1315	0.000377991	53.92	5.05677	37.61	5.04978	11177	8.24932	12616.5	7.0806	13689.9	8.76725	39612.2	7.6706		-16.32	0.00698188	1439.59	1.16871	25922.3	1.09665		365.414	56996.1	28910.4	0	1	0
1316	0.000441154	98.54	5.06319	60.3	5.05244	17316.6	9.37207	16232.4	7.7679	24579.7	8.65512	51189.6	7.47477		-38.24	0.010747	-1084.17	1.60417	26610	1.18035		575.59	81292.7	32407.6	0	1	0
1317	0.000368562	59.43	5.05919	35.02	5.04914	12676.2	9.40179	13625.9	7.85628	14524.4	8.92244	40551.3	7.85387		-24.41	0.0100502	949.64	1.54551	26026.9	1.06857		526.92	76325.7	27401.9	0	1	0
1318	0.000395862	51.48	5.06084	31.09	5.05014	11030.8	9.47052	13097.4	7.3883	11590.9	8.74766	37492.3	7.58455		-20.38	0.0107064	2066.69	2.08222	25901.4	1.16311		555.7	102044	32253.8	0	1	0
1319	0.000389838	52.99	5.0573	33.32	5.04877	10168.1	8.35646	10946	7.21673	14911.1	8.58511	41067.3	7.39525		-19.67	0.00852984	777.89	1.13972	26156.2	1.18986		446.162	56208.3	33336.9	0	1	0
1320	0.000555744	68.51	5.06623	39.98	5.05292	9021.42	8.42351	9408.98	6.83754	12741.3	8.92564	38670.9	7.8227		-28.54	0.0133052	387.57	1.58597	25929.6	1.10294		693.8	78910.8	29217.3	0	1	0
1321	0.000414519	73.49	5.06	45.19	5.0504	13983	8.99192	15235.4	7.88228	16069.8	8.55308	42260.7	7.50772		-28.3	0.00960074	1252.38	1.10963	26190.9	1.04536		508.337	54229.2	26077	0	1	0
1322	0.000384608	51.69	5.05712	32.2	5.04852	10230.1	8.44921	10842.4	7.1025	14583	8.62451	40727	7.5037		-19.49	0.00859832	612.31	1.34671	26144	1.1208		449.406	66723.1	29896.1	0	1	0
1323	0.000385184	61.07	5.05946	39.18	5.05045	12434.7	9.09154	13287.5	7.54095	15238.9	8.87545	41417.1	7.82365		-21.89	0.00901496	852.73	1.55059	26178.3	1.05179		472.638	76676.6	26411.4	0	1	0
1324	0.000357002	55.75	5.05474	34.52	5.04723	12641.8	8.13544	14366.6	7.26322	14938.5	8.38468	41002.4	7.24074		-21.24	0.00750998	1724.74	0.872228	26063.9	1.14394		396.739	41886.6	31133.2	0	1	0
1325	0.00048991	60.71	5.06378	38.39	5.05271	9487.55	8.60424	11034.6	7.68753	11640.3	8.96383	37423.9	7.82989		-22.32	0.0110667	1547.01	0.916705	25783.5	1.13394		575.654	44288.2	30913.5	0	1	0
1326	0.000341287	75.07	5.05449	48.26	5.04776	16511.6	8.46653	13893	6.54619	24321.3	8.23991	50713.4	7.22603		-26.81	0.00672748	-2618.69	1.92034	26392.1	1.01388		363.184	98635.9	24301.8	0	1	0
1327	0.000439396	54.49	5.06131	36.54	5.05203	9185.07	8.77225	10516.1	7.83423	11457.5	8.83786	37382.7	7.8462		-17.95	0.00927688	1331.07	0.938023	25925.3	0.991661		481.794	45570.1	23657.8	0	1	0
1328	0.000551177	71.81	5.06683	48.73	5.05606	10891.6	8.87578	13100.8	8.11809	11034.2	8.42236	36912	7.28338		-23.08	0.010769	2209.23	0.757682	25877.8	1.13898		561.531	35674.9	31071.4	0	1	0
1329	0.000360514	57.87	5.05796	33.56	5.04828	12665.4	9.21233	14101.9	8.536	16786.8	8.86561	43024.8	7.81958		-24.31	0.00968687	1436.55	0.676329	26238	1.04604		508.653	32379.9	26063.8	0	1	0
1330	0.000428751	62.21	5.06091	33.35	5.04889	10732.1	8.99078	10706.1	7.50395	14659.5	8.85532	40823.7	7.80906		-28.86	0.0120171	-25.93	1.48683	26164.1	1.04626		629.713	74367.6	26149.1	0	1	0
1331	0.000422517	74.73	5.05947	39.68	5.04831	13968.6	8.89706	13158.6	7.22835	19827.3	8.21502	46199	7.08209		-35.06	0.0111663	-810.02	1.66871	26371.7	1.13294		593.375	84245.4	30275.3	0	1	0
1332	0.000405867	63.2	5.05904	42.35	5.05085	11967.8	8.65921	12359.4	7.15418	16480.5	8.56435	42698.8	7.46802		-20.85	0.00819328	391.58	1.50503	26218.3	1.09633		430.514	74860.1	28598	0	1	0
1333	0.000330926	56.75	5.05493	38.09	5.04824	13243	8.61763	15057	8.2203	16512.6	8.49914	42549.2	7.29731		-18.66	0.00669216	1814.01	0.397328	26036.5	1.20183		353.268	18052.4	34054.9	0	0	1
1334	0.000575913	161.3	5.07021	84.24	5.05405	22110.5	9.34091	19247.8	7.27335	30350.8	8.72095	57202.7	7.65048		-77.06	0.0161618	-2862.66	2.06756	26851.9	1.07047		885.15	106241	26671.6	0	1	0
1335	0.000556486	97.72	5.06624	55.58	5.05296	12803.7	8.68437	14325	8.33538	19119.1	8.38776	45393.8	7.31804		-42.14	0.0132746	1521.33	0.348994	26274.7	1.06972		705.872	15928.4	27211.5	0	0	1
1336	0.000357089	38.69	5.05626	27.76	5.04934	8182.69	8.77199	9238.74	7.55474	10434.3	8.27543	36101.2	7.20272		-10.94	0.00691796	1056.05	1.21726	25667	1.0727		356.838	59806.9	27968.2	0	1	0
1337	0.000331814	47.62	5.05419	29.33	5.04669	10645.4	8.26772	11795.4	7.36074	14392.9	8.69691	40573	7.59043		-18.28	0.00749916	1150.06	0.906974	26180.1	1.10648		393.238	44198.7	29143.9	0	1	0
1338	0.000377829	72.46	5.05891	44.93	5.04988	14858	9.15349	15402.8	7.80169	18337.9	8.70228	44697.1	7.5084		-27.53	0.00903566	544.82	1.35179	26359.2	1.19389		479.313	67044.8	33335	0	1	0
1339	0.000468526	74.13	5.06016	43.9	5.04999	11660	8.1906	12522.3	7.33356	16769.7	8.47698	42750.9	7.45449		-30.23	0.0101668	862.35	0.85704	25981.3	1.02249		538.572	41989.6	25143.3	0	1	0
1340	0.000427285	60.14	5.06158	39.15	5.05188	10492.8	9.15344	12326.9	8.89567	15377.9	8.66897	41531.4	7.55111		-20.99	0.00969724	1834.09	0.257773	26153.5	1.11786		505.852	11054.6	29739.4	0	0	1
1341	0.00046117	78.75	5.06433	54.21	5.05487	13615.1	9.3546	15539.3	8.82708	15210.3	8.67811	41314.9	7.58783		-24.53	0.00945639	1924.26	0.527519	26104.6	1.09028		497.35	24451.7	28409.5	0	0	1
1342	0.000430922	68.72	5.06107	46.56	5.05237	12024.1	8.78445	13570.5	8.24063	16580.9	8.72908	42773.6	7.63781		-22.16	0.00869675	1546.37	0.543818	26192.7	1.09127		456.997	25644.5	28370.9	0	0	1
1343	0.000489748	92.84	5.06383	59.03	5.05337	14310.7	8.66632	13241.9	6.40856	18979.3	8.87737	45221.7	7.75616		-33.81	0.0104603	-1068.88	2.25776	26242.3	1.12121		556.826	113957	29818.3	0	1	0
1344	0.000419022	58.86	5.05776	38.02	5.0495	10526.8	8.11167	11444.6	6.95503	14363.2	8.51874	40359.7	7.43272		-20.83	0.00825562	917.8	1.15664	25996.5	1.08602		433.611	56914.1	28304.5	0	1	0
1345	0.000404285	60.42	5.05851	38.05	5.04964	10797.8	8.50192	11695.2	7.55976	14641.8	8.81373	40616.4	7.77627		-22.37	0.00887088	897.47	0.942155	25974.7	1.03745		465.914	46210.3	25898	0	1	0
1346	0.000556363	95.82	5.06763	56.32	5.05425	12981.6	8.76194	13988.1	7.95247	18373	8.83234	44495.6	7.68004		-39.5	0.0133829	1006.58	0.809472	26122.6	1.1523		708.643	39467	31492.4	0	1	0
1347	0.000741266	125.07	5.07541	78.12	5.06024	12718.5	8.37651	13876	7.42277	16236.8	8.74694	42413.6	7.61873		-46.95	0.015174	1157.59	0.953747	26176.7	1.12822		805.649	46529.8	30234	0	1	0
1348	0.000458661	55.87	5.06189	38.28	5.05278	9501.77	8.81799	10745.8	7.52342	11759.2	8.36154	37736.2	7.24528		-17.59	0.0091179	1244.06	1.29458	25977	1.11626		473.485	63484.9	29836	0	1	0
1349	0.000498027	90.42	5.06294	56.72	5.0526	13640.1	8.51035	14112.5	7.39853	18870.3	8.56478	45166.9	7.56011		-33.71	0.0103395	472.39	1.11182	26296.6	1.00467		550.684	55118.7	23937	0	1	0
1350	0.000649633	100.16	5.07333	61.51	5.05837	11759.2	9.17119	12048.6	7.92572	16181.3	8.43499	42187.3	7.27697		-38.65	0.0149603	289.39	1.24547	26006	1.15802		786.667	61983.9	31894.7	0	1	0
1351	0.000658108	72.01	5.07261	44.82	5.05775	8541.53	8.8172	9603.25	6.79351	9689.89	8.61153	35492.4	7.44466		-27.19	0.014864	1061.72	2.0237	25802.5	1.16687		770.389	100123	32541.2	0	1	0
1352	0.00040956	59.5	5.0592	39.89	5.05088	11065.5	8.89027	11217	7.13915	13752.2	8.27156	39679.6	7.2262		-19.61	0.00832268	151.51	1.75111	25927.4	1.04536		435.744	87404.2	26340.7	0	1	0
1353	0.000438969	63.75	5.06144	40.85	5.05164	11054.1	8.78804	12156.3	7.77872	14526.7	8.88957	40481.6	7.68397		-22.9	0.00979817	1102.26	1.00932	25954.9	1.2056		512.809	49363.6	34324.9	0	1	0
1354	0.000449661	55.13	5.06056	32.87	5.04992	10169.4	8.49241	12226.2	7.22746	10395.3	8.66539	36292.9	7.55243		-22.26	0.0106459	2056.81	1.26494	25897.7	1.11296		554.554	61190.3	29750.4	0	1	0
1355	0.00056092	69.88	5.0653	41.57	5.05277	9470.98	8.4288	11180.5	7.60029	10024	8.46398	35913.2	7.41977		-28.31	0.0125282	1709.57	0.828509	25889.3	1.04421		654.721	39715.9	26321.2	0	1	0
1356	0.000513796	98.6	5.06628	59.82	5.05407	14857.5	9.17451	14847.6	7.88467	20388.3	8.72698	46645	7.65453		-38.78	0.0122056	-9.85	1.28984	26256.8	1.07245		649.058	64501.8	27365.6	0	1	0
1357	0.000381771	48.79	5.05669	37.74	5.05103	9952.39	8.46462	12484.5	9.09465	11167.8	8.2546	37147.1	7.23511		-11.05	0.00566123	2532.1	-0.630023	25979.2	1.01949		294.111	-34033.3	24995.2	0	0	1
1358	0.000450529	47.92	5.05943	30.38	5.04991	8107.64	8.33525	9650.62	7.22818	9044.71	8.20376	34769.4	7.06891		-17.54	0.00951455	1542.98	1.10707	25724.7	1.13485		493.268	53810.7	31018	0	1	0
1359	0.000340382	54.67	5.05563	34.26	5.04783	12565.6	8.81602	13138.4	7.27422	15741.7	8.52739	41800.8	7.49273		-20.42	0.00779854	572.83	1.54181	26059.2	1.03465		410.347	76517.6	25673.6	0	1	0
1360	0.000441245	72.74	5.06212	40.64	5.05022	12523.1	8.78308	12022.6	6.97585	19244.7	9.16279	45695.4	8.01905		-32.1	0.0118968	-500.5	1.80722	26450.8	1.14374		626.941	90861.7	30736.1	0	1	0
1361	0.000334252	55.36	5.05511	33.4	5.04715	12875.4	8.60425	13669.9	7.50642	18129.2	8.6982	44412.4	7.66448		-21.97	0.00795792	794.44	1.09784	26283.2	1.03372		419.866	54097.5	25402.9	0	1	0
1362	0.000421032	59.37	5.05904	40.8	5.05113	9940.28	8.38211	9040.9	6.63908	15992.1	8.62039	42178.7	7.4892		-18.57	0.00791029	-899.38	1.74302	26186.6	1.13119		414.084	88050.6	30373	0	1	0
1363	0.000362288	53.54	5.05891	33.23	5.04951	11010.3	9.34739	12039.2	8.47055	14831.2	8.99919	40796.7	7.86325		-20.3	0.00939525	1028.88	0.876848	25965.5	1.13594		490.063	42813.5	30831.4	0	1	0
1364	0.00041049	47.46	5.05741	33.21	5.05006	8720.16	8.25819	9680.5	6.84574	11129.4	8.29272	36964.2	7.24138		-14.24	0.00735226	960.34	1.41246	25834.8	1.05134		381.853	69662.5	26732.2	0	1	0
1365	0.000350823	56.85	5.05607	36.17	5.0483	11805.8	8.62271	12312.5	7.57538	16895.1	8.67174	43111.1	7.56338		-20.68	0.00777314	506.78	1.04733	26216	1.10836		409.337	51859.8	29201.9	0	1	0
1366	0.000525296	94.77	5.06807	61.32	5.05626	13907.6	9.17705	14251.3	7.82862	19078.5	9.18074	45310.4	8.11899		-33.45	0.0118067	343.7	1.34843	26231.9	1.06175		623.786	67077.7	26855.7	0	1	0
1367	0.000370414	76.87	5.05649	48.39	5.04872	17270.5	8.23866	19114.3	7.10061	19463.3	8.84695	45827.7	7.68106		-28.47	0.00776209	1843.77	1.13805	26364.4	1.16589		416.574	55058.8	31930.2	0	1	0
1368	0.00041638	62.93	5.05902	37.61	5.0493	12157.4	8.59598	13465.5	7.26946	14634.4	8.55367	40751.9	7.52416		-25.33	0.0097202	1308.03	1.32652	26117.5	1.02951		511.34	65017.9	25357.8	0	1	0
1369	0.000391872	46.23	5.0598	25.27	5.04815	9121.71	9.04315	10552.5	7.57221	9731.93	9.17356	35629.8	8.06122		-20.96	0.0116538	1430.81	1.47094	25897.9	1.11233		603.649	72116.2	29718.8	0	1	0
1370	0.000462679	56.07	5.06125	34.64	5.05081	9968.44	8.55839	11796.5	7.38702	11217.5	8.54184	37091.6	7.38504		-21.42	0.0104358	1828.03	1.17137	25874	1.15681		543.208	56740.5	31966.4	0	1	0
1371	0.000499417	77.55	5.06539	49.82	5.05427	11669.8	8.95434	12659.2	7.82514	14416.3	8.85853	40446.8	7.69024		-27.72	0.0111166	989.36	1.1292	26030.6	1.1683		583.551	55470.4	32384.2	0	1	0
1372	0.000603167	78.12	5.06893	40.33	5.05247	10219.1	8.77514	11479.4	7.63742	12765.9	8.59471	38760.1	7.54541		-37.79	0.0164534	1260.29	1.13772	25994.2	1.0493		860.459	55625.8	26470.6	0	1	0
1373	0.000375323	54.37	5.05764	33.77	5.04884	10902.5	8.7821	11484.1	7.40468	14286.2	8.57855	40354.6	7.40119		-20.61	0.00880143	581.7	1.37742	26068.3	1.17737		460.682	68289.2	32800	0	1	0
1374	0.000442617	80.44	5.06228	46.73	5.05096	13595.9	8.97708	13461.7	7.55199	19192.2	8.83791	45450.3	7.67445		-33.72	0.0113203	-134.23	1.42509	26258.1	1.16346		599.736	71388.9	31915.1	0	1	0
1375	0.00065023	107.06	5.07487	61.2	5.05777	12759	9.40751	13146.4	7.94204	15871.4	8.69875	42064.7	7.62942		-45.87	0.0170963	387.39	1.46547	26193.3	1.06933		900.684	72886.2	27273	0	1	0
1376	0.000469108	65.88	5.06298	38.79	5.05128	10893.7	8.74138	11458	7.05446	14593.4	8.9502	40814.1	7.81568		-27.09	0.0117009	564.36	1.68691	26220.7	1.13452		612.134	83781.3	30505.2	0	1	0
1377	0.000496234	55.18	5.06489	35.1	5.05328	9082.23	9.05753	11285.9	8.26786	8200.06	8.61912	33870.1	7.53284		-20.08	0.0116027	2203.68	0.789668	25670	1.08628		600.215	37279.7	28644	0	1	0
1378	0.000393446	72.4	5.05967	38.51	5.04839	13808.5	9.26043	14391.6	8.49783	19696.7	8.77691	45665.5	7.74136		-33.88	0.0112801	583.05	0.762601	25968.8	1.03555		597.883	37547	25808.6	0	1	0
1379	0.000547745	99.27	5.06759	61.03	5.05506	13554.8	8.95714	14894.7	8.48347	20141.3	8.77588	46491.3	7.71322		-38.24	0.0125227	1339.93	0.473664	26350	1.06265		664.373	22343.3	26782.7	0	0	1
1380	0.00041673	50.51	5.0609	31.89	5.05077	9567.49	9.10776	11019.9	7.7658	10889.1	8.86623	36772.1	7.82723		-18.61	0.010137	1452.43	1.34196	25883	1.039		525.459	65645.7	26067.1	0	1	0
1381	0.000398794	56.44	5.05774	35.4	5.04906	10920.5	8.61884	12105.6	7.45542	12888.7	8.31524	38976	7.29526		-21.05	0.00867395	1185.02	1.16342	26087.3	1.01998		454.747	56985.9	24911.9	0	1	0
1382	0.000384519	67.86	5.05925	40.28	5.04943	13382.8	9.10199	14037.9	8.2147	19592.9	8.98488	46008.2	7.94222		-27.58	0.00982217	655.06	0.887293	26415.3	1.04267		518.688	43709.6	25718	0	1	0
1383	0.000305081	47.81	5.0553	30.15	5.04755	12701.7	9.30025	14787.1	8.98144	13813	8.86042	39764.9	7.76409		-17.66	0.00774953	2085.44	0.318812	25952	1.09633		405.136	13855.1	28864.6	0	0	1
1384	0.000345895	47.28	5.0556	30.81	5.04807	10613.8	8.676	10731.9	6.51932	13382.4	8.41735	39213.5	7.3198		-16.47	0.00752726	118.07	2.15668	25831.2	1.09755		392.833	107716	29046.4	0	1	0
1385	0.000331519	48.33	5.05637	32.95	5.0491	11758.4	9.08744	13189.6	7.68192	13892.6	8.80308	39997.8	7.74404		-15.39	0.00726911	1431.27	1.40552	26105.2	1.05903		378.846	68844.9	26846.4	0	1	0
1386	0.000460263	73.05	5.06328	43.78	5.05185	12945.6	9.18516	14663.9	8.00707	13863.6	8.6824	39868.7	7.63828		-29.27	0.0114337	1718.31	1.17808	26005.1	1.04413		600.953	57185.8	26201.4	0	1	0
1387	0.000271907	39.77	5.05193	26.36	5.04592	11276.4	8.72213	11668.5	6.97895	14232.3	8.51033	40223.3	7.42516		-13.4	0.00601053	392.1	1.74318	25991	1.08517		313.926	86766.9	28267.3	0	1	0
1388	0.000549357	63.85	5.06724	41.13	5.05513	8686.65	8.84588	9986.05	7.93698	11340.6	8.76926	37236.7	7.71315		-22.72	0.0121145	1299.4	0.908907	25896.1	1.05611		628.447	44145.9	26909.4	0	1	0
1389	0.000382189	49.14	5.0574	31.57	5.04898	10547.4	8.76137	12156.8	7.03271	11625.6	8.27887	37531.2	7.18579		-17.57	0.00841488	1609.38	1.72865	25905.6	1.09308		438.314	84823.4	28748.3	0	1	0
1390	0.000436726	52.15	5.06094	31.96	5.05041	9354.42	8.84243	10534.6	7.02026	10498.7	8.63485	36512.5	7.56955		-20.19	0.0105275	1180.23	1.82217	26013.8	1.06529		546.564	89928.3	27250.9	0	1	0
1391	0.000388865	64.81	5.05861	38.19	5.04894	12723.4	8.83527	13993.4	8.04639	16388.1	8.64181	42567.2	7.41663		-26.62	0.00966853	1270.05	0.788885	26179.1	1.22518		510.047	38174.2	35079.8	0	1	0
1392	0.000480942	91.58	5.06462	49.06	5.05115	14514.4	8.9505	15907.7	8.3766	19768.6	9.1686	46111.9	8.00858		-42.53	0.0134655	1393.32	0.573895	26343.3	1.16002		715.803	27301.4	31657.6	0	0	1
1393	0.000375967	57.33	5.05813	30.78	5.04748	12238.9	8.94143	14315.7	8.73026	14311.7	8.83633	40202.2	7.73369		-26.55	0.0106476	2076.8	0.211172	25890.5	1.10265		558.932	8481.79	29242	0	0	1
1394	0.000460904	55.46	5.06281	33.59	5.05135	9804.18	8.87609	11516.9	7.49758	11044.2	8.83337	36979.5	7.66787		-21.87	0.0114558	1712.69	1.37851	25935.3	1.1655		594.66	67212.6	32339.6	0	1	0
1395	0.000408411	75.13	5.06055	49.08	5.0516	14377.7	8.94352	15932.8	8.30803	18698.6	8.96584	45138.6	7.82351		-26.05	0.00895144	1555.14	0.635489	26439.9	1.14233		473.622	30219.3	30676.8	0	0	1
1396	0.000365472	76.7	5.05778	52.67	5.05061	16343.9	8.94845	18029.4	8.52173	20934.3	8.55229	47293.4	7.3856		-24.03	0.00716955	1685.47	0.426718	26359.1	1.16669		382.508	19650.4	31975.6	0	0	1
1397	0.000397669	59.97	5.0573	38.16	5.04907	11421.4	8.19743	13135	7.69435	15004.5	8.65313	41132.1	7.52198		-21.81	0.00823178	1713.59	0.503084	26127.6	1.13115		433.399	23440.6	30429.8	0	0	1
1398	0.000483662	88.67	5.0652	58.26	5.05471	14169.8	9.26941	16237.5	9.13747	17715	8.74297	43970.2	7.66378		-30.41	0.0104811	2067.7	0.131945	26255.3	1.07919		554.463	4529.55	27704.2	0	0	1
1399	0.000543607	54.86	5.06631	39.23	5.05632	7350.06	8.56904	8616.66	7.43159	9621.97	8.75265	35439.3	7.61046		-15.63	0.00998171	1266.6	1.13745	25817.4	1.14219		514.715	55606.1	31291.9	0	1	0
1400	0.000392817	50.26	5.05807	32.01	5.04929	9593.9	8.62454	10714.6	7.27048	10911.7	8.67909	36744.7	7.621		-18.25	0.00878605	1120.67	1.35406	25833	1.0581		457.552	66582.5	27071.8	0	1	0
1401	0.000384697	69.79	5.0589	44.68	5.05025	13618.3	8.8517	14275	7.7679	18481.7	8.99144	44868.3	7.92462		-25.11	0.00865108	656.63	1.0838	26386.6	1.06683		457.664	53533.3	26954.6	0	1	0
1402	0.000543103	74.11	5.06681	44.85	5.05398	10973.6	8.90859	12889.2	7.59201	10657.9	8.69431	36531.4	7.60545		-29.26	0.0128377	1915.59	1.31658	25873.5	1.08886		671.147	63913.7	28569.5	0	1	0
1403	0.00041376	78.14	5.05861	42.37	5.04817	14516	8.39185	16975.5	8.53916	21557.4	8.81136	47950.6	7.67951		-35.77	0.0104428	2459.54	-0.147306	26393.2	1.13185		557.911	-9824.83	30199.1	0	0	1
1404	0.000555459	84.72	5.06619	56.59	5.05558	10382.1	8.38697	9860.38	6.82302	15459.2	8.84542	41562.4	7.76247		-28.13	0.0106089	-521.73	1.56395	26103.2	1.08295		558.573	78719.2	28044.5	0	1	0
1405	0.000404172	56.18	5.06007	35.04	5.05029	10851.5	8.97746	12212.9	7.82844	13050.7	8.94392	39102.6	7.82158		-21.15	0.00978193	1361.37	1.14901	26051.9	1.12233		510.246	56089.4	30064.7	0	1	0
1406	0.00033899	43.83	5.05644	26.25	5.04746	10884	9.03124	13236.4	9.48624	12564.2	8.87147	38539.4	7.78059		-17.58	0.00897433	2352.4	-0.455001	25975.2	1.09087		466.296	-25102.4	28568.5	0	0	1
1407	0.000415941	53.51	5.05933	36.77	5.05117	9841.45	8.7202	10869	7.59723	13161.4	8.47077	39178.6	7.38368		-16.73	0.00816068	1027.58	1.12297	26017.2	1.08708		424.764	55120.8	28337	0	1	0
1408	0.000319095	49.03	5.05517	28.37	5.04662	11716.1	9.02448	11390.5	7.05396	15079.6	8.8071	41338.3	7.65842		-20.66	0.00855931	-325.59	1.97053	26258.7	1.14868		448.626	98851.9	31175.3	0	1	0
1409	0.000434737	69.71	5.05897	42.83	5.04975	12150.4	8.20982	12546.4	6.57861	15731.7	8.62279	41965.6	7.54378		-26.88	0.00922285	396.03	1.63121	26233.9	1.07901		488.022	81164.5	27716.5	0	1	0
1410	0.000464226	79.56	5.06288	56.44	5.05448	13129.3	8.74677	13457.9	7.29547	18332	8.75552	44694.3	7.64125		-23.12	0.00840005	328.63	1.4513	26362.3	1.11427		443.122	72236.4	29351.3	0	1	0
1411	0.000391942	60.64	5.05749	37.86	5.04896	11944.6	8.50264	11887.3	6.61529	15929.5	8.49281	41973.8	7.38023		-22.78	0.00853467	-57.3	1.88735	26044.3	1.11258		449.514	94424.7	29584.7	0	1	0
1412	0.000418118	50.41	5.05851	32.51	5.0497	9485.25	8.45916	10286.8	6.7168	12424.6	8.35199	38415.3	7.26925		-17.89	0.008805	801.51	1.74236	25990.6	1.08274		458.14	86316.7	28146.6	0	1	0
1413	0.000404642	49.26	5.05737	30.08	5.04835	9409.22	8.3162	10312.8	6.47555	10869.4	8.50691	36626.9	7.45228		-19.17	0.00901728	903.54	1.84066	25757.5	1.05463		470.034	91129.2	26973.9	0	1	0
1414	0.000422734	53.13	5.06111	36.21	5.05212	9686.33	8.8561	11210.4	7.85564	11915.8	9.0687	37968.9	7.98952		-16.92	0.0089815	1524.09	1.00046	26053.1	1.07919		465.995	48498.9	27906.2	0	1	0
1415	0.000545644	88.34	5.06737	55.7	5.05527	12544.4	8.96732	12884.4	7.43299	16554.8	8.58491	42742	7.46966		-32.63	0.0120995	339.96	1.53433	26187.2	1.11525		637.603	76376.6	29575.4	0	1	0
1416	0.0003594	70.3	5.05734	40.19	5.04801	14863.9	8.95147	13479.1	7.17257	22167.7	8.85002	48724.9	7.74575		-30.11	0.00933016	-1384.78	1.77889	26557.3	1.10427		496.618	90329.5	28656.4	0	1	0
1417	0.000494761	72.85	5.06368	43.76	5.0521	11713.8	8.70205	12083.6	6.58009	15208	8.47133	41470.1	7.26544		-29.09	0.0115822	369.85	2.12196	26262	1.20589		608.199	105728	34032.4	0	1	0
1418	0.000472803	81.8	5.06192	48.72	5.05114	12641.9	8.3326	12678.1	6.9953	18906.3	9.02279	45261.3	7.86647		-33.09	0.0107833	36.2	1.3373	26355	1.15631		572.254	66828.7	31460.7	0	1	0
1419	0.000377153	63.89	5.05705	43.08	5.04972	12999.1	8.54307	13083.5	6.97549	17873.3	8.48147	44044.1	7.40803		-20.81	0.00732795	84.38	1.56758	26170.8	1.07344		387.208	78294.7	27501.2	0	1	0
1420	0.000418726	68.57	5.05746	42.77	5.04907	12013.3	8.19882	12073.2	7.01007	18005.2	8.2164	44385.3	7.07349		-25.8	0.00839708	59.87	1.18875	26380.1	1.14292		445.654	59377.8	30765.7	0	1	0
1421	0.000566695	101.9	5.06689	59.93	5.05391	13840.4	8.56277	14202.7	7.19015	18425.5	8.82478	44621.4	7.82521		-41.98	0.012975	362.31	1.37263	26195.8	0.999568		690.731	68268.9	23782.6	0	1	0
1422	0.000516098	77.86	5.06396	44.41	5.05155	12668.5	8.76453	14493.8	6.92219	13471	8.2442	39448	7.14762		-33.45	0.0124133	1825.25	1.84234	25977.1	1.09658		654.116	90291.6	28851.8	0	1	0
1423	0.000647675	101.93	5.0688	57.23	5.05415	11582.3	8.34378	11553.9	6.95464	15796.3	8.48811	41850.6	7.47461		-44.7	0.0146529	-28.4	1.38914	26054.2	1.0135		777.343	69485.2	24620.7	0	1	0
1424	0.0005063	84.71	5.06241	56.51	5.0532	12609.5	8.23623	12668.3	6.52749	16624	8.50075	42883.9	7.42733		-28.2	0.00921347	58.88	1.70874	26259.9	1.07342		488.873	85378	27411.1	0	1	0
1425	0.000462571	76.79	5.06236	51.68	5.0532	12574.5	8.82668	12958.3	7.58105	17349	8.59811	43458.5	7.48257		-25.11	0.00915513	383.75	1.24564	26109.5	1.11554		482.867	61898.1	29667.3	0	1	0
1426	0.000421248	55.26	5.05979	35.71	5.05061	10478	8.72279	12791.6	8.93488	11396.1	8.47837	37264.6	7.39965		-19.54	0.00918536	2313.67	-0.21209	25868.5	1.07872		478.808	-12918.2	28067.4	0	0	1
1427	0.000524406	89.77	5.0629	60.82	5.05383	13372	8.25149	14529.1	7.28412	17550.6	8.31169	43747.2	7.2515		-28.95	0.00907821	1157.04	0.967369	26196.6	1.06019		482.861	47211.4	26812.9	0	1	0
1428	0.000389462	59.97	5.05969	37.28	5.05012	12583.1	9.24555	14323.6	7.91624	13539.3	8.76345	39565.5	7.74216		-22.7	0.00957006	1740.55	1.32931	26026.2	1.02129		501.203	64725.2	25038.3	0	1	0
1429	0.000318903	40.62	5.05437	26.97	5.04736	10105.7	8.75487	11351	6.9766	11149.5	8.53052	36907.7	7.49341		-13.65	0.00700803	1245.31	1.77827	25758.3	1.03711		364.052	87668	26097.2	0	1	0
1430	0.00044604	60.37	5.06357	43.3	5.05476	10593.8	9.27305	12375.7	8.65267	12840.7	8.8214	38800.9	7.79367		-17.07	0.00880732	1781.9	0.620378	25960.2	1.02772		457.436	29237	25426	0	1	0
1431	0.00028577	48.84	5.05228	32.05	5.04627	13342.6	8.66813	14204.4	7.52297	17155.5	8.29214	43440.3	7.22122		-16.79	0.00601207	861.73	1.14516	26284.9	1.07093		317.393	56396.4	27261.4	0	1	0
1432	0.000292994	45.25	5.05337	32.06	5.04762	12239.4	8.67251	14255.8	8.39306	15295.9	8.80947	41417.9	7.69315		-13.19	0.00575257	2016.38	0.279444	26122	1.11633		300.818	11955.8	29694.3	0	0	1
1433	0.000409996	60.47	5.06209	38.91	5.05201	11558.4	9.57371	12237.2	7.95737	13974.4	8.75308	39912.2	7.66945		-21.57	0.0100846	678.75	1.61634	25937.7	1.08363		525.798	80138.2	28243.7	0	1	0
1434	0.000548492	83.34	5.06965	48.52	5.055	11968.9	9.53384	13523.9	8.80979	14489.2	8.63065	40680.8	7.49306		-34.82	0.0146503	1555.01	0.72405	26191.5	1.13759		767.337	34647.5	30687.9	0	1	0
1435	0.000540319	106.32	5.06905	74.07	5.05854	15053.1	9.33815	14877.8	7.96252	20819.4	8.78289	47245.6	7.68524		-32.25	0.0105165	-175.32	1.37563	26426.2	1.09765		558.076	68956.8	28456.2	0	1	0
1436	0.000403597	82.57	5.06058	57.95	5.05282	15913	9.18142	14953	7.19614	21599.4	8.61732	47958.6	7.57061		-24.62	0.00776135	-959.98	1.98529	26359.2	1.04671		412.688	100224	25976.3	0	1	0
1437	0.000381562	51.16	5.05829	30.16	5.04847	10113.9	8.88908	10959.1	7.6617	13041.5	8.73273	39037.1	7.62639		-21	0.00981965	845.21	1.22738	25995.6	1.10634		511.983	60523.8	29321.3	0	1	0
1438	0.000466351	70.35	5.06345	40.36	5.05124	11500.4	9.02977	13230.5	8.6317	15473	8.85305	41522.1	7.70516		-29.99	0.0122143	1730.1	0.398076	26049.1	1.1479		640.704	18173.7	31345.8	0	0	1
1439	0.000393681	68.1	5.05983	46.06	5.05156	13258	9.21156	14832	8.71914	16853.9	8.58215	42902.9	7.45863		-22.04	0.00826855	1574.02	0.492413	26049	1.12352		435.468	23046.6	30127.2	0	0	1
1440	0.000636121	107.31	5.07145	58.4	5.05502	13774.4	9.05777	15024.1	7.51969	15267.1	8.44804	41302.3	7.3667		-48.91	0.0164294	1249.7	1.53808	26035.1	1.08134		870.379	75654.1	28032	0	1	0
1441	0.000430896	77.82	5.06113	48	5.05114	13963	9.08382	14640.6	7.86835	16958.3	8.51306	43020	7.40467		-29.83	0.00998756	677.66	1.21547	26061.7	1.10839		529.208	60095.6	29357.7	0	1	0
1442	0.000547034	61.6	5.06617	42.65	5.0558	8879.07	8.81791	10625.8	7.24862	8849.52	8.24075	34681.4	7.14218		-18.95	0.0103683	1746.74	1.56929	25831.9	1.09857		537.366	76718	29096.6	0	1	0
1443	0.000411572	37.63	5.05986	23.12	5.04926	7625.67	8.89868	9824.08	8.56056	7562.36	8.74389	33154.1	7.65672		-14.51	0.0105914	2198.4	0.338114	25591.7	1.08717		544.08	14707.3	28766.8	0	0	1
1444	0.000469774	58.4	5.06254	35.55	5.05136	9720.36	8.72336	12223.6	9.08541	12540.2	8.76703	38540.6	7.62338		-22.85	0.0111765	2503.21	-0.362049	26000.4	1.14365		581.677	-20605.7	31182.3	0	0	1
1445	0.000450479	73.5	5.05952	41.9	5.04916	12513.2	8.07353	13440	7.07072	18185.1	8.8358	44434.2	7.83238		-31.61	0.0103658	926.73	1.00281	26249.1	1.00343		549.899	49213.8	23922.3	0	1	0
1446	0.000400391	58.77	5.05995	34.83	5.0496	11868.1	9.23608	13405.6	8.03726	13245.4	8.58605	39250.7	7.52866		-23.94	0.0103455	1537.54	1.19882	26005.2	1.0574		541.215	58403.6	26864.6	0	1	0
1447	0.000577266	116.95	5.06743	75.9	5.05615	14961.3	8.66462	14192.5	7.20502	20839.1	8.40553	47118.4	7.26872		-41.06	0.0112864	-768.81	1.4596	26279.2	1.1368		605.379	73748.6	30560.9	0	1	0
1448	0.000414744	61.11	5.05862	36.13	5.04892	10622.4	8.27648	10355.5	6.86	17761.3	8.80747	43984.3	7.68653		-24.98	0.00970412	-266.91	1.41648	26223	1.12094		510.186	71091	29823.9	0	1	0
1449	0.000351544	30.01	5.05485	21.08	5.04775	6972.71	8.31475	9118.29	6.41761	6497.54	8.32345	32227.2	7.25711		-8.92	0.0070985	2145.58	1.89714	25729.7	1.06634		363.845	92711.3	27587.6	0	1	0
1450	0.000475736	93.09	5.06265	58.53	5.05249	14774.2	8.68319	14618.5	7.33066	20961.8	8.58065	47372.9	7.49536		-34.56	0.0101529	-155.69	1.35252	26411.2	1.08529		542.206	67781.9	27853.1	0	1	0
1451	0.000426027	62.06	5.06115	38.94	5.05113	11483.6	9.04761	12652.5	7.52462	13078.8	8.73862	39043.9	7.6438		-23.12	0.0100271	1168.93	1.52299	25965.1	1.09482		524.475	74980.6	28775.9	0	1	0
1452	0.000432934	65.12	5.06025	37.83	5.04963	11738.1	8.50851	12940.9	7.29366	14629.3	8.87618	40772.3	7.74165		-27.29	0.0106137	1202.85	1.21485	26143	1.13452		557.974	59539.5	30583.2	0	1	0
1453	0.000312043	36.05	5.05363	25.45	5.04742	9213.15	8.3751	11102.7	7.14767	9574.62	8.77256	35394	7.72411		-10.6	0.00621196	1889.58	1.22744	25819.4	1.04845		321.198	59482.3	26603.1	0	1	0
1454	0.000433436	78.01	5.05938	43.67	5.04893	12993.7	8.28255	11467.2	6.30441	19546	8.82204	45995	7.68032		-34.35	0.010457	-1526.57	1.97814	26449	1.14172		557.199	100434	30637.3	0	1	0
1455	0.000390275	92.2	5.05784	62.84	5.0507	18197	8.57804	18986.8	7.71864	23846.1	8.53152	50051.8	7.43309		-29.36	0.00713263	789.78	0.859398	26205.7	1.09843		385.992	42180.1	28715.8	0	1	0
1456	0.000505494	86.2	5.06313	46.64	5.05049	13305.5	8.54688	13054.1	6.78306	18264.8	8.68219	44595.9	7.67285		-39.57	0.0126448	-251.41	1.76381	26331.1	1.00934		671.809	88442.1	24135.7	0	1	0
1457	0.000481454	84.93	5.06334	46.92	5.05087	14887.8	9.03691	16870	8.01322	16023.1	8.47874	42165.4	7.40048		-38.01	0.0124769	1982.14	1.02369	26142.3	1.07825		661.854	49202.3	27770.4	0	1	0
1458	0.000380425	50.21	5.05843	31.03	5.0491	10351.2	9.07268	11860	8.306	13292.8	8.52337	39323.7	7.44414		-19.18	0.0093287	1508.75	0.766677	26030.9	1.07923		485.615	36825.1	27930.5	0	1	0
1459	0.000353666	55.84	5.05453	38.22	5.0482	11526.5	8.03131	12149.5	6.90468	16194.4	8.4539	42355.9	7.32415		-17.61	0.00632718	622.97	1.12662	26161.5	1.12976		333.969	55708.2	30326.3	0	1	0
1460	0.000494313	56.21	5.0654	33.99	5.05275	8928.36	8.99146	10524.7	7.28905	9028.77	9.06505	34791.4	8.00908		-22.21	0.01265	1596.33	1.70241	25762.6	1.05598		654.712	83524.4	27036.2	0	1	0
1461	0.000476824	65.34	5.06025	41.97	5.05101	10455.2	8.26049	11020.7	6.9225	14467.6	8.1969	40640.5	7.11072		-23.37	0.0092398	565.53	1.33798	26172.9	1.08618		485.36	66333.5	28136	0	1	0
1462	0.000386877	58.21	5.05898	36.59	5.04983	11497.8	9.13538	12556.9	7.54698	11854.2	8.55461	37772.8	7.50848		-21.62	0.00914409	1059.15	1.5884	25918.6	1.04612		478.825	78360.7	26387.6	0	1	0
1463	0.000491717	76.62	5.06304	49.03	5.05279	12429.1	8.50898	13889	7.40211	15204.9	8.6785	41408.7	7.5469		-27.59	0.0102452	1459.91	1.10687	26203.8	1.1316		539.848	53883.7	30376.3	0	1	0
1464	0.000376907	50.16	5.0569	31.89	5.0486	9615.91	8.42878	11056.5	7.71757	12006.8	8.71477	37862.3	7.66227		-18.27	0.00829914	1440.57	0.711217	25855.6	1.0525		433.227	34120.3	26769.3	0	1	0
1465	0.000418117	50.77	5.0584	31.17	5.04901	8616	8.17649	8675.22	6.57775	13389	8.81178	39437.9	7.74284		-19.6	0.00938152	59.22	1.59874	26048.9	1.06894		488.676	79877.7	27398	0	1	0
1466	0.00052761	74.58	5.06522	43.45	5.05248	11394.9	8.82377	12968.7	7.72325	13147.5	8.61373	39223.4	7.63407		-31.14	0.0127401	1573.8	1.10053	26075.9	0.97966		668.143	53452.5	22907.1	0	1	0
1467	0.000522791	90.21	5.06521	56.74	5.05398	13254.3	8.79525	13035.4	7.17062	18301.1	8.55815	44527.1	7.49394		-33.47	0.011235	-218.87	1.62463	26226	1.06421		595.222	81450.2	26984.7	0	1	0
1468	0.000297225	56.19	5.05371	33.81	5.04639	14906.3	9.001	15621.3	7.82722	18711.3	8.47518	44988.3	7.37519		-22.38	0.00731629	715.02	1.17378	26277	1.09999		388.195	57974.1	28722.6	0	1	0
1469	0.000481444	67.83	5.06314	42.27	5.05228	10413	8.52768	12423.8	8.3543	15231.5	9.01327	41293	7.87275		-25.56	0.0108635	2010.78	0.173379	26061.5	1.14052		568.736	6658.15	30964.6	0	0	1
1470	0.000370444	48.96	5.05894	35.7	5.05168	9925.55	9.09128	11564.1	8.40532	12123.1	8.83712	38115.4	7.67583		-13.26	0.00726577	1638.53	0.685961	25992.3	1.1613		376.549	32659.5	32072.5	0	1	0
1471	0.000392947	86.55	5.05808	63.61	5.05188	16602.9	8.5826	17119	7.57155	21970.7	8.46276	48211.5	7.44158		-22.94	0.00619675	516.05	1.01106	26240.8	1.02119		332.778	50036.8	24818.6	0	1	0
1472	0.000538575	78.09	5.06718	48.73	5.05481	11113.3	9.0245	11630.2	7.23381	13390	8.67259	39432.6	7.59912		-29.35	0.0123725	516.93	1.79069	26042.6	1.07347		647.975	89017.3	27631.1	0	1	0
1473	0.000437168	74.9	5.06145	48.73	5.05208	13246.1	8.99133	14391	8.08542	16651	8.62066	42753.8	7.54805		-26.17	0.00937225	1144.86	0.905903	26102.8	1.07261		494.783	44150.3	27527.6	0	1	0
1474	0.000474915	85.29	5.06229	51.67	5.05164	14120.2	8.82239	15802.9	8.39369	18440.6	8.33021	44848.9	7.22139		-33.63	0.0106557	1682.66	0.428706	26408.3	1.10882		566.413	19752.7	29032.7	0	0	1
1475	0.000408247	71.38	5.06214	48.7	5.0532	14027.5	9.40432	14965	7.50765	16413.7	9.17647	42532.5	8.16304		-22.69	0.00893936	937.54	1.89667	26118.8	1.01343		469.658	93895.9	24552.6	0	1	0
1476	0.00044902	77.74	5.06201	54.03	5.05353	12522.1	8.70164	12148.7	7.13577	17763.3	8.99985	43999.6	7.93152		-23.71	0.00848132	-373.36	1.56587	26236.3	1.06833		447.776	78666.9	27180.4	0	1	0
1477	0.000540978	106.71	5.06586	63.98	5.05372	15133.5	8.69719	14188	6.96873	21641	8.66156	48071	7.54634		-42.73	0.0121498	-945.54	1.72845	26430	1.11522		650.22	87368.1	29331.1	0	1	0
1478	0.00047477	58.66	5.06535	35.49	5.0528	9430.33	9.50212	10527.8	7.85095	9745.03	8.74814	35449.6	7.73756		-23.17	0.0125446	1097.42	1.65117	25704.6	1.01058		650.399	81461	24824.3	0	1	0
1479	0.000403786	53.64	5.05541	32.01	5.04716	9312.64	7.62869	9437.2	6.19312	14046.4	8.39762	40095.1	7.31661		-21.64	0.00824865	124.56	1.43557	26048.7	1.08102		434.073	71654.1	28002.1	0	1	0
1480	0.000628045	69.91	5.07204	45.84	5.0585	8517.07	8.99969	10095.1	8.03594	9794	8.5627	35603.1	7.42335		-24.07	0.0135342	1578.04	0.963751	25809.1	1.13934		700.779	46609.5	31158.1	0	1	0
1481	0.000442474	63.32	5.06008	44.72	5.05229	10669.3	8.41201	11010.1	6.7354	13786.4	8.53152	39636.1	7.48312		-18.6	0.00779224	340.74	1.67661	25849.7	1.04839		408.212	83489.8	26569.9	0	1	0
1482	0.000420813	54.28	5.05972	38.15	5.05177	9750.65	8.52981	10501.9	6.77888	12264.9	8.64361	38334.6	7.48167		-16.14	0.0079487	751.27	1.75093	26069.8	1.16194		413.575	86795.1	32027.3	0	1	0
1483	0.000412984	61.34	5.05999	40.36	5.05112	11734.4	8.899	12195.1	7.04413	15096.8	8.68407	41208.1	7.60556		-20.98	0.00886813	460.71	1.85487	26111.2	1.0785		464.387	92282.7	27813.9	0	1	0
1484	0.000392906	54.63	5.06005	32.93	5.04978	11284.5	9.1108	13399.2	8.81457	12341.4	9.0916	38316	7.99523		-21.7	0.0102744	2114.7	0.296227	25974.6	1.09637		535.42	12696.7	28844	0	0	1
1485	0.00064451	136.49	5.07008	77.38	5.05529	16452.5	8.57278	16098.1	6.9831	21680.3	8.62157	47928.7	7.66048		-59.11	0.0147916	-354.4	1.58969	26248.4	0.961087		798.691	79838.7	21806	0	1	0
1486	0.000435427	61.87	5.05942	38.86	5.05015	11526.6	8.24192	13446.5	7.23932	12344.2	8.7633	38383.8	7.58503		-23.01	0.00926652	1919.92	1.0026	26039.6	1.17828		486.336	48210	32874.2	0	1	0
1487	0.000524927	110.19	5.06685	69.81	5.05528	15841.8	8.9969	14344.9	7.02268	21841.1	8.8982	48223.5	7.78787		-40.38	0.0115624	-1496.89	1.97422	26382.3	1.11032		618.501	100208	29133.7	0	1	0
1488	0.000364644	58.86	5.05844	38.85	5.05019	12329.3	9.09261	12202.9	7.21683	16364.7	8.95299	42555.5	7.84924		-20.01	0.00825124	-126.4	1.87578	26190.8	1.10375		432.572	93915.2	28996.7	0	1	0
1489	0.000519022	78.48	5.06383	48.12	5.0526	12032.1	8.56396	13080.3	7.12442	14752.5	8.33925	40818.1	7.19921		-30.37	0.0112351	1048.26	1.43955	26065.6	1.14004		592.125	70929	30936.3	0	1	0
1490	0.000370884	53.45	5.05556	35.54	5.04844	10707.6	8.139	11067.4	6.45219	13859.5	8.57009	39946.5	7.49118		-17.92	0.00712148	359.77	1.68681	26086.9	1.07891		373.994	83980.9	27858.5	0	1	0
1491	0.000490982	70.85	5.06544	43	5.0532	11355.2	9.27053	12835.7	8.51978	14487.4	8.75762	40541.6	7.69987		-27.85	0.0122374	1480.46	0.750753	26054.2	1.05775		639.722	36057.2	26833.2	0	1	0
1492	0.000391257	49.47	5.06067	31.9	5.05091	9832.59	9.28356	11053.3	7.75272	11273	9.08422	37032.5	8.02762		-17.57	0.00976583	1220.73	1.53084	25759.6	1.0566		505.861	75321.5	27070.2	0	1	0
1493	0.000452861	86.83	5.06161	58.5	5.05288	14712.2	9.02115	14989	7.9479	19754.5	8.10268	46114.1	7.00869		-28.33	0.0087294	276.81	1.07325	26359.7	1.094		464.8	53385.7	28340.1	0	1	0
1494	0.00044381	56.58	5.06067	36.24	5.05102	9545.35	8.54472	11147.1	7.88354	12378.3	8.68729	38459.4	7.57902		-20.34	0.00965109	1601.74	0.661186	26081.1	1.10827		502.895	31457.6	29332.3	0	1	0
1495	0.000445375	77.36	5.05905	48.18	5.05008	13562.3	8.16491	15498.2	7.90475	17909.6	8.53302	44005	7.5307		-29.19	0.00897304	1935.93	0.260158	26095.4	1.00232		477.842	11071.9	24020.7	0	0	1
1496	0.000404091	91.25	5.05819	48.29	5.04783	16732.3	8.68467	16078.5	7.76123	27583.8	8.38311	54287.2	7.3495		-42.96	0.0103539	-653.81	0.923445	26703.4	1.03361		560.654	46826.1	24977	0	1	0
1497	0.000403025	69.18	5.05952	39.2	5.04902	13059.7	8.87614	12981.2	6.94152	15616.7	8.87406	41673.6	7.74197		-29.97	0.0105031	-78.52	1.93462	26056.8	1.13209		555.124	96809.6	30547.7	0	1	0
1498	0.000434294	63.59	5.06044	41.15	5.0512	11169.5	8.72676	13394.7	8.72514	13372.8	8.52799	39498.7	7.40293		-22.44	0.00924381	2225.21	0.00161965	26125.9	1.12506		484.63	-2144.23	30127.3	0	0	1
1499	0.000467283	68.08	5.06423	42.5	5.05293	11875.9	9.36301	14095.5	7.81215	10950.5	8.48534	36980.1	7.34592		-25.58	0.0113014	2219.68	1.55086	26029.6	1.13942		590.652	75323.4	30941.2	0	1	0
1500	0.0003714	41.56	5.05816	28.43	5.04998	9008.36	8.89964	11053.3	7.8489	9008.53	8.77277	34845.4	7.61685		-13.14	0.00817891	2044.97	1.05074	25836.9	1.15591		422.085	50491.8	31958.7	0	1	0
1501	0.000296375	48.13	5.05464	30.7	5.04731	12557.9	9.32617	13113.5	8.15569	16857.1	8.58711	43045.7	7.44504		-17.43	0.00732444	555.6	1.17048	26188.5	1.14208		383.652	57968.3	30915.3	0	1	0
1502	0.000547291	70.63	5.06523	41.43	5.05252	10713.6	8.26052	12614.1	6.39727	11395.9	8.89809	37445.9	7.71027		-29.2	0.0127079	1900.54	1.86324	26050	1.18782		664.593	91261.6	33340.8	0	1	0
1503	0.000376571	53.07	5.05764	30.11	5.04775	11241.8	8.75839	12122.1	6.78114	13025.3	8.7645	38996.9	7.66466		-22.96	0.00989025	880.37	1.97725	25971.7	1.09984		517.473	97982.3	29020.5	0	1	0
1504	0.000532974	109.44	5.06613	62.74	5.05315	14956.7	8.84316	14265	7.51909	21185.9	8.62874	47483.7	7.49935		-46.7	0.0129826	-691.72	1.32407	26297.7	1.12938		695.829	66895.3	30171.4	0	1	0
1505	0.000644918	100.78	5.06925	62.47	5.0562	11611.3	8.40819	12033.3	6.9119	14194.1	8.37021	40185.9	7.33707		-38.31	0.0130489	421.98	1.49629	25991.8	1.03314		690.755	74392.3	25665.3	0	1	0
1506	0.000467677	45.27	5.06288	33.49	5.05437	8036.67	8.771	10515.9	7.26312	6914.46	8.80657	32628.7	7.77468		-11.77	0.00851277	2479.22	1.50787	25714.3	1.03189		437.409	72914.3	25880.4	0	1	0
1507	0.000544901	69.38	5.06766	40.91	5.05388	9992.01	9.03116	10578.7	6.7794	11794.5	8.78125	37775.9	7.70038		-28.47	0.0137752	586.65	2.25176	25981.4	1.08087		717.231	112001	28062.2	0	1	0
1508	0.000432576	63.37	5.06014	41.71	5.05126	11131.2	8.46334	14049.5	9.03666	16412.6	8.83241	42695.1	7.69781		-21.67	0.00888065	2918.31	-0.573327	26282.6	1.13461		465.702	-31584.7	30447.7	0	0	1
1509	0.000480699	100.65	5.06555	66.9	5.05528	17097.5	9.38932	18510.8	8.2846	20379.9	8.70007	46870	7.53328		-33.75	0.0102696	1413.2	1.10473	26490.1	1.16679		547.23	53823.1	31849.5	0	1	0
1510	0.000391942	58.9	5.05746	36.78	5.04891	11455.3	8.66578	11743.9	7.02911	14444.5	8.22447	40678	7.05692		-22.12	0.00855068	288.58	1.63667	26233.5	1.16755		449.654	81545.1	32144.1	0	1	0
1511	0.000470965	82.31	5.06239	50.87	5.05195	13754.1	8.6954	15062.5	7.6753	16630.4	8.69052	42829.6	7.6242		-31.44	0.0104349	1308.4	1.0201	26199.2	1.06632		553.185	49696.6	27116.8	0	1	0
1512	0.000464554	55.74	5.0626	31.46	5.05023	9795.43	8.86444	11040.7	7.18381	12052.4	8.85591	37990.7	7.75214		-24.27	0.0123713	1245.24	1.68062	25938.3	1.10377		642.834	82785.8	29250.3	0	1	0
1513	0.000393899	61.07	5.05923	38.53	5.05008	11867.4	9.10535	11509.2	7.28423	15585.8	8.49942	41552.7	7.39726		-22.54	0.00914232	-358.22	1.82112	25967	1.10216		479.656	91414	29141	0	1	0
1514	0.000469291	75.46	5.06228	43.56	5.0508	12069.1	8.70756	13309.2	8.02531	16461.4	8.79973	42472	7.74864		-31.9	0.0114776	1240.09	0.682246	26010.6	1.05109		605.778	32872.2	26544	0	1	0
1515	0.000505943	52.16	5.06483	33.21	5.05316	8714.75	8.93392	11450.7	7.0879	7048.58	8.65805	32654.5	7.59662		-18.95	0.0116654	2735.92	1.84602	25605.9	1.06143		602.218	89565	27465.6	0	1	0
1516	0.000366752	53.42	5.05319	31.7	5.04594	10654.5	7.47265	11287.3	6.27899	15176.1	8.27894	41213.7	7.21969		-21.72	0.00725394	632.75	1.19366	26037.6	1.05924		384.417	59050.5	26924.6	0	1	0
1517	0.000245314	37.51	5.04963	24.31	5.04437	10978.6	8.18242	10611.5	6.69431	16780.3	8.61238	42822.2	7.57863		-13.2	0.00526371	-367.13	1.48811	26041.8	1.03375		276.386	74772.5	25645.6	0	1	0
1518	0.000354371	54.14	5.05765	33.15	5.04867	10617.8	9.06504	10258	7.74326	15998	8.96257	42253.6	7.85801		-20.99	0.00898343	-359.81	1.32177	26255.7	1.10456		470.161	66448.5	28972.4	0	1	0
1519	0.000364363	51.03	5.05946	29.73	5.04893	11266.9	9.599	12899.2	8.72893	13186.7	9.01572	39159.2	7.9637		-21.3	0.0105374	1632.3	0.870063	25972.5	1.05202		548.171	41870.9	26628.6	0	1	0
1520	0.000489648	68.54	5.06306	45.71	5.05334	10184.9	8.68314	10802.7	7.35209	12429.7	8.54597	38373.8	7.42567		-22.83	0.00971552	617.79	1.33105	25944.2	1.1203		508.606	65934.7	30070.9	0	1	0
1521	0.000393013	69.8	5.05845	43.7	5.0497	13371.5	8.83223	13844.3	7.87786	19166.6	8.52938	45456	7.45984		-26.1	0.00875355	472.8	0.954376	26289.4	1.06955		463.778	47246	27188	0	1	0
1522	0.000444874	65.19	5.06198	39.11	5.051	11842.5	8.91387	13674.6	7.7282	12324.5	8.85385	38348.1	7.79172		-26.08	0.0109748	1832.13	1.18568	26023.6	1.06213		574.821	57451.6	27082.8	0	1	0
1523	0.000361298	45.82	5.0555	27.79	5.04718	9974.62	8.44727	11295.5	6.78802	10755.5	8.3499	36679.1	7.27235		-18.03	0.00832157	1320.87	1.65925	25923.7	1.07756		434.108	81641.6	27954.2	0	1	0
1524	0.000560798	72.06	5.06556	44.61	5.05362	10172	8.35484	11723.7	7.34321	12442.5	8.56826	38408	7.48987		-27.45	0.0119337	1551.66	1.01163	25965.5	1.07839		624.135	49029.9	27953.9	0	1	0
1525	0.000664626	99.96	5.07166	62.8	5.05788	11793.4	8.4973	12729.4	6.75666	13999.4	8.59861	40046.7	7.43713		-37.17	0.0137835	935.98	1.74064	26047.3	1.16148		726.346	86096	32026.8	0	1	0
1526	0.0005367	81.62	5.06523	50.23	5.0535	11892.7	8.66695	13628.7	8.14053	15084.9	8.45045	41319.6	7.37873		-31.39	0.011727	1735.94	0.526426	26234.7	1.07172		617.741	24585.4	27351.2	0	0	1
1527	0.000429948	46.84	5.06145	31.11	5.05171	8841.38	9.13183	10455.2	7.91062	10486.3	8.66758	36331.4	7.65779		-15.73	0.00974054	1613.79	1.22121	25845.1	1.00979		502.757	59446.7	24644.2	0	1	0
1528	0.000446412	41.96	5.05926	25.91	5.04924	7336.14	8.07583	8921.85	6.58166	8335.12	8.7078	34095.6	7.64962		-16.04	0.0100226	1585.71	1.49417	25760.5	1.05818		517.171	73122.9	27148.5	0	1	0
1529	0.000530919	78.08	5.06463	51.38	5.05424	11733.6	8.44383	13471.7	7.33292	12790.1	8.59337	38813.1	7.39054		-26.71	0.0103878	1738.04	1.1109	26023	1.20283		546.101	53807.2	34118.5	0	1	0
1530	0.000399269	59.23	5.05739	41.48	5.05035	11582.3	8.38061	12621.3	6.84716	13644.1	8.26592	39473.4	7.24612		-17.76	0.00704153	1038.92	1.53345	25829.3	1.01981		369.837	75633.5	25161	0	1	0
1531	0.000507409	83.72	5.0636	49.52	5.05199	12500.5	8.64624	12573.8	7.36043	18026.5	8.59422	44218.9	7.56527		-34.21	0.0116181	73.28	1.28581	26192.4	1.02895		615.114	64217.3	25255.1	0	1	0
1532	0.00056027	104.23	5.06719	54.29	5.05213	15150.5	9.04	16817.1	8.5039	18483.9	8.31716	44749.5	7.20251		-49.94	0.0150508	1666.62	0.536097	26265.5	1.11465		802.478	25138.2	29467	0	0	1
1533	0.000439143	71.64	5.06071	45.25	5.05115	13204.7	8.81249	14693.8	7.93513	16865.2	8.3726	43151.8	7.25258		-26.39	0.00956135	1489.08	0.877367	26286.5	1.12002		504.457	42379.2	29714.4	0	1	0
1534	0.000628302	107.1	5.07056	67.47	5.05737	13328.2	8.84825	14450.1	7.87563	16693.4	8.31613	42847.6	7.25732		-39.62	0.0131944	1121.89	0.972621	26154.2	1.05881		699.341	47509.2	26786.5	0	1	0
1535	0.00068936	86.72	5.07451	52.24	5.05841	9965.08	8.94489	11685.9	7.89212	10595	8.609	36419.8	7.55743		-34.48	0.016094	1720.85	1.05277	25824.8	1.05157		839.181	50917.5	26753.7	0	1	0
1536	0.000460251	58	5.0606	34.92	5.05014	9271.97	8.3627	9422.85	6.73123	13430.6	8.64101	39503.3	7.59108		-23.09	0.010457	150.87	1.63147	26072.6	1.04993		545.938	81422.8	26423.9	0	1	0
1537	0.000431361	48.86	5.06026	27.33	5.04874	9527.66	8.97548	11352.6	7.6654	10570	8.43156	36365.6	7.41747		-21.53	0.0115142	1824.93	1.31008	25795.6	1.01409		597.242	63679.3	24908.9	0	1	0
1538	0.000414532	49.5	5.0595	33.57	5.05096	9277.14	8.50305	10785.4	7.41778	11668.7	8.86215	37606.5	7.78859		-15.93	0.00854046	1508.22	1.08527	25937.8	1.07356		442.953	52755.4	27740.4	0	1	0
1539	0.000431958	65.73	5.06169	39.97	5.05105	11896.3	8.92094	12534.3	7.01154	14417.3	9.02499	40544.6	7.87777		-25.76	0.0106416	638.01	1.90939	26127.2	1.14722		557.842	94831.6	31233.9	0	1	0
1540	0.000485604	71.37	5.06545	51.85	5.0565	11506	9.18038	13489	8.79355	13122.9	8.7777	39061.5	7.66503		-19.53	0.00894297	1982.96	0.386825	25938.6	1.11268		466.679	17358.3	29695.1	0	0	1
1541	0.000571108	77.24	5.06473	42.73	5.05148	10593.2	8.1858	12252.2	7.22078	11399.1	8.52199	37257.9	7.4862		-34.5	0.013247	1658.94	0.965021	25858.9	1.03579		696.851	46592.1	25930.5	0	1	0
1542	0.00043685	78.74	5.06279	47.27	5.05169	13950	9.32498	13869.8	7.70707	18106.3	8.8016	44300.8	7.65231		-31.47	0.0110948	-80.13	1.61791	26194.5	1.14929		586.208	80975.6	31269.9	0	1	0
1543	0.000399197	74.55	5.06023	49.33	5.05159	14454.3	9.07086	15653.9	8.20846	18490.5	8.86758	44768.2	7.73454		-25.22	0.00864428	1199.51	0.862399	26277.7	1.13305		457.434	41920.5	30374.7	0	1	0
1544	0.000338352	41.03	5.05781	29.32	5.05036	9643.35	9.44992	11340.7	7.96227	10157.7	8.90184	36045.9	7.85212		-11.71	0.00745136	1697.32	1.48765	25888.2	1.04972		384.278	72685.2	26597.7	0	1	0
1545	0.000402651	69.53	5.06091	44.01	5.05126	13091	9.05655	14686	8.53223	17287.7	9.23634	43558.2	8.10819		-25.52	0.00964924	1594.92	0.52432	26270.4	1.12815		507.982	24621.1	30136.9	0	0	1
1546	0.00046584	59.84	5.0625	44.37	5.05464	10028	8.72514	11710.5	7.78954	11592.9	8.44332	37332	7.31372		-15.47	0.00785966	1682.45	0.935602	25739.1	1.12959		408.453	45097.6	30740.6	0	1	0
1547	0.000410821	82.39	5.05974	49.16	5.04997	14915.3	8.8578	13027.9	7.07684	22988.4	8.599	49728.9	7.41365		-33.24	0.00977238	-1887.42	1.78096	26740.5	1.18535		521.859	90935.6	32526.9	0	1	0
1548	0.000440049	66.03	5.05905	38.12	5.04895	12003.2	8.27524	13311.4	6.64883	13397	8.41927	39399.7	7.28877		-27.91	0.0101045	1308.19	1.62642	26002.7	1.1305		533.136	80012.8	30522.3	0	1	0
1549	0.000383826	55.48	5.05825	37.87	5.05046	10972	8.72704	12021.4	7.68634	14842.1	8.84892	40971.7	7.73524		-17.61	0.0077958	1049.43	1.04069	26129.6	1.11369		407.4	50985.2	29554.7	0	1	0
1550	0.000552467	98.88	5.06878	63.4	5.05656	13513.9	9.13591	15489.3	8.93437	16707.9	8.78529	42964.2	7.69726		-35.49	0.0122183	1975.4	0.201544	26256.3	1.08803		646.404	8101.79	28145.4	0	0	1
1551	0.000483947	67.37	5.06363	43.2	5.053	11007.2	9.04452	12968.4	8.52249	11864	8.25942	37879.2	7.15396		-24.18	0.0106213	1961.25	0.522036	26015.2	1.10547		555.245	24140.6	29258.2	0	0	1
1552	0.000523537	83.96	5.06494	47.34	5.05198	12182.8	8.57741	12657.1	7.28416	17203.6	8.72202	43493.8	7.563		-36.62	0.0129669	474.32	1.29325	26290.2	1.15902		684.965	64188	31661	0	1	0
1553	0.000447787	75.77	5.06259	48.97	5.05268	12999.1	9.1259	13845.7	7.9779	16166.3	8.75543	42325.7	7.73987		-26.8	0.00991949	846.63	1.148	26159.4	1.01555		522.774	56553.2	24618.3	0	1	0
1554	0.000498633	87.6	5.0629	55.27	5.05263	13622.6	8.63926	15089.8	8.04434	17545.4	8.34274	43673.6	7.30235		-32.33	0.0102635	1467.2	0.594923	26128.2	1.04039		545.503	28279	25891.3	0	1	0
1555	0.000330562	53.31	5.05458	32.46	5.04692	11611.1	8.5295	12323.7	7.75067	18058.7	8.60984	44305.3	7.48792		-20.85	0.00766119	712.61	0.778833	26246.6	1.12192		403.91	38229.1	29849.4	0	1	0
1556	0.000428071	47.76	5.06039	31.34	5.05094	8707.82	8.85798	10199.5	7.87285	10883.7	8.53991	36818.7	7.42873		-16.42	0.0094479	1491.68	0.985129	25935.1	1.11119		488.815	47764.8	29624.4	0	1	0
1557	0.000423425	52.2	5.05932	33.42	5.05012	9450.16	8.77436	11766.2	8.86324	12296.8	8.21698	38293.9	7.1765		-18.78	0.00919895	2316	-0.0888763	25997.1	1.04048		478.727	-6759.82	26026.7	0	0	1
1558	0.000468186	80.37	5.06402	50.79	5.05322	13033	9.04233	14817.8	8.7529	19101.5	8.92425	45446.3	7.83541		-29.58	0.0107937	1784.71	0.289429	26344.8	1.08883		569.265	12686.7	28096.9	0	0	1
1559	0.000557338	67.11	5.06639	42.25	5.05429	9192.19	8.51074	10308.5	7.11636	11613.4	8.76037	37563.2	7.70348		-24.86	0.0121012	1116.27	1.39438	25949.8	1.05689		629.922	68602.5	26894.7	0	1	0
1560	0.000454676	74.11	5.06265	44.08	5.05141	12149.7	8.86368	13257.1	8.10545	16887.3	8.99835	43062.2	7.88382		-30.03	0.0112447	1107.43	0.758234	26174.9	1.11453		592.265	36804.3	29551.6	0	1	0
1561	0.000524381	54.4	5.06474	34.84	5.05329	8162.42	8.66884	10203.3	7.98352	8002.05	8.61676	33778.2	7.60421		-19.56	0.0114498	2040.89	0.685315	25776.2	1.01255		592.048	32224.9	24851.6	0	1	0
1562	0.000425195	54.17	5.06104	33.94	5.05084	9477.89	8.92757	10233.4	7.71711	13300.2	8.88316	39328.7	7.78464		-20.23	0.0101948	755.49	1.21046	26028.4	1.09852		529.968	59767.3	28897.4	0	1	0
1563	0.00037405	56.75	5.05778	33.32	5.0483	11944.9	8.95473	13198.1	7.98206	14858.4	8.57209	40879.5	7.43497		-23.43	0.00948318	1253.21	0.972669	26021	1.13712		497.589	47380.2	30834.8	0	1	0
1564	0.000436977	63.64	5.05955	35.96	5.0489	11191.5	8.70674	12762.4	8.06424	13026.9	8.32911	38931.7	7.39822		-27.68	0.0106513	1570.87	0.642496	25904.8	0.930889		560.245	30553.9	20639.7	0	1	0
1565	0.000334175	56.28	5.05631	36.37	5.04861	12798.7	9.04127	11961.6	7.09511	18036.3	8.78364	44441	7.66479		-19.9	0.00769971	-837.11	1.94616	26404.7	1.11885		404.885	98145.1	29537.6	0	1	0
1566	0.000395468	71.78	5.05894	46.07	5.05034	13734.2	8.87548	13984.2	7.78077	20197.4	8.51315	46551.8	7.43978		-25.72	0.00860308	249.92	1.09471	26354.4	1.07337		455.874	54485.4	27314.3	0	1	0
1567	0.000453928	70.27	5.06394	45.01	5.05323	11485.9	9.24336	12390.2	8.18589	14454.7	9.11126	40508.4	8.0393		-25.26	0.010712	904.33	1.05748	26053.7	1.07196		560.859	51969.4	27544.1	0	1	0
1568	0.000346411	47.04	5.05595	30.16	5.04807	10901.6	8.74066	12454.8	7.16486	11551.9	8.63975	37304.2	7.56051		-16.89	0.00787433	1553.2	1.5758	25752.4	1.07924		410.606	77237	28209.8	0	1	0
1569	0.000288826	46.81	5.05159	31.2	5.04596	12588.2	8.30823	13050.6	6.92534	17017.1	8.31277	43140.6	7.35941		-15.61	0.00562592	462.31	1.38289	26123.5	0.953361		296.906	68682.2	21544.5	0	1	0
1570	0.000516721	67.65	5.06491	43.58	5.05384	10697	8.87802	12563.1	7.44017	11150.2	8.33999	36996.9	7.32429		-24.07	0.0110641	1866.13	1.43785	25846.7	1.0157		577.277	70026.6	24938.5	0	1	0
1571	0.000421843	63.74	5.06168	38.94	5.05107	11725	9.36354	12065.6	7.6912	14571.1	8.66319	40705.8	7.63801		-24.8	0.0106111	340.64	1.67234	26134.8	1.02518		555.357	83276.2	25124.1	0	1	0
1572	0.00049665	92.06	5.06458	61.03	5.05453	13751.5	8.7197	12934.7	6.95884	19753.6	8.84629	45912.2	7.68004		-31.04	0.0100481	-816.84	1.76086	26158.7	1.16625		533.445	88859.7	32153.8	0	1	0
1573	0.000546735	59.56	5.06345	33.68	5.05079	9002.08	8.30339	10966.8	6.85131	9050.73	8.21394	34820.3	7.17698		-25.88	0.012666	1964.76	1.45208	25769.5	1.03696		659.181	70639.1	26078.5	0	1	0
1574	0.000471896	71.34	5.06426	42.32	5.05219	11593.9	9.25937	13342.3	8.78419	13677.5	8.68098	39642.5	7.56594		-29.02	0.012066	1748.41	0.475178	25965.1	1.11504		632.32	22010.5	29786.9	0	0	1
1575	0.00037069	57.56	5.05828	34.54	5.04884	11973	9.25325	13663.1	8.6849	13525.3	8.60906	39596.6	7.60092		-23.02	0.00943744	1690.14	0.568346	26071.3	1.00814		494.892	26727.2	24335.7	0	1	0
1576	0.000281168	33.56	5.05234	20.97	5.04536	8763.02	8.81726	10085.5	8.02633	11075.8	8.31334	37013.8	7.1975		-12.59	0.00697886	1322.49	0.790938	25938	1.11584		361.533	38224.4	29853.9	0	1	0
1577	0.000385737	46.5	5.05999	29.49	5.05018	9409.67	9.23208	10767.4	7.56455	10108.2	9.09995	35958.9	8.10325		-17.02	0.00981151	1357.7	1.66753	25850.7	0.996696		507.595	82018.7	23984.1	0	1	0
1578	0.000404269	52.49	5.05861	30.67	5.04857	10653.7	8.91005	12052.9	7.53012	12507.4	8.3514	38491.5	7.35916		-21.82	0.0100432	1399.2	1.37992	25984.1	0.992243		523.981	67596.9	23628.1	0	1	0
1579	0.000636574	100.36	5.0748	54.47	5.05659	13387.2	9.31679	15342.1	8.17523	14736.3	9.31005	40718.1	8.25918		-45.89	0.0182121	1954.83	1.14156	25981.8	1.05087		956.495	55123.1	26561.5	0	1	0
1580	0.000531584	55.95	5.06543	34.47	5.05307	8728.48	8.70532	10858.6	7.95411	9035.62	8.62442	34982.7	7.46813		-21.48	0.0123629	2130.08	0.751203	25947.1	1.15629		639.627	35430.1	31867.5	0	1	0
1581	0.000561786	96.94	5.0694	62.03	5.05687	13094.3	9.28147	14009	8.44167	17228.2	8.63107	43424	7.5238		-34.91	0.0125262	914.71	0.839802	26195.8	1.10728		661.222	41075.4	29168	0	1	0
1582	0.000462764	65.17	5.06147	40.29	5.05115	11509.9	8.54824	13286.9	7.04346	12364.8	8.66751	38395.3	7.59819		-24.88	0.0103126	1777.04	1.50478	26030.5	1.06931		540.509	73462.1	27435.3	0	1	0
1583	0.00049526	80.23	5.06332	46.93	5.05162	13172.8	8.9204	14496.7	7.66002	15393.3	8.29327	41562.8	7.26958		-33.3	0.0117038	1323.83	1.26038	26169.5	1.0237		618.491	61695.3	25015.3	0	1	0
1584	0.000496472	86.81	5.06856	64.85	5.05951	14011	9.59004	14976	7.43218	16408.6	9.05123	42635.9	7.83869		-21.96	0.00904475	965	2.15785	26227.3	1.21254		474.197	106928	34399.8	0	1	0
1585	0.000491445	75.87	5.06177	45.44	5.05105	11668.9	8.37806	11155.2	6.67864	17338.4	8.4024	43516.2	7.26864		-30.44	0.0107211	-513.64	1.69941	26177.8	1.13375		566.495	85484.3	30509.9	0	1	0
1586	0.000641134	79.66	5.07212	49.19	5.05746	9508.46	8.98224	11368.6	8.48951	10680.7	8.65927	36431.6	7.69928		-30.48	0.0146575	1860.16	0.492732	25750.8	0.959991		763.356	22776.4	22248.7	0	1	0
1587	0.000524286	69.61	5.06754	49.85	5.05757	10551.6	9.18622	11993.2	7.58506	11744	8.6874	37576	7.57617		-19.76	0.00996635	1441.55	1.60116	25832	1.11124		518.078	78616.5	29729.8	0	1	0
1588	0.000500539	66.17	5.06263	40.05	5.05151	10053.4	8.15319	11097.8	6.76982	13185.5	8.93521	39263.4	7.829		-26.12	0.0111227	1044.46	1.38337	26077.9	1.10621		582.255	68123.8	29232.8	0	1	0
1589	0.000514776	99.32	5.06454	59.81	5.05297	15223	8.81002	15826.3	7.50058	19112.8	8.463	45314.4	7.38367		-39.51	0.0115718	603.32	1.30944	26201.5	1.07933		618.099	64868.5	27764.9	0	1	0
1590	0.000385632	55.86	5.05789	41.57	5.05147	10572.7	8.51662	9706.93	6.43319	15781.5	8.70035	41865.3	7.61302		-14.3	0.00641977	-865.75	2.08343	26083.8	1.08733		335.288	105037	28282.7	0	1	0
1591	0.000436618	42.66	5.0626	26.75	5.05127	7958.26	9.353	10188.4	8.76251	6825.2	8.66958	32486	7.5435		-15.92	0.011325	2230.17	0.590494	25660.8	1.12608		582.168	27294.5	30643.3	0	0	1
1592	0.000545047	57.77	5.06475	36.98	5.05339	8307.82	8.45091	10344.6	7.16656	7151.82	8.48942	32825.5	7.4423		-20.79	0.0113564	2036.78	1.28434	25673.7	1.04712		588.608	62180.4	26682.2	0	1	0
1593	0.000417216	62.03	5.05718	41.36	5.04962	11528.9	8.18239	12941.4	7.20819	13712.1	8.09903	39809.7	7.04814		-20.68	0.0075554	1412.45	0.974193	26097.6	1.05089		398.45	47297.2	26447.1	0	1	0
1594	0.000493047	74.58	5.06238	42.44	5.05064	11728.3	8.30244	12684.2	7.0609	15951	8.69025	42286	7.52084		-32.14	0.0117458	955.86	1.24155	26335.1	1.16941		619.429	61121.6	32135.4	0	1	0
1595	0.000539733	68.63	5.06675	43.68	5.05473	10514.9	8.88339	12802.9	8.009	9529.44	8.7023	35406	7.59754		-24.94	0.0120174	2288.03	0.874389	25876.5	1.10477		625.811	41431.4	29361.7	0	1	0
1596	0.000407682	60.42	5.05942	43.75	5.05219	11498.2	8.77584	12746.1	7.5902	13927	8.56289	40060.2	7.42448		-16.67	0.00723582	1247.97	1.18565	26133.2	1.13841		378.461	58034.3	30787.1	0	1	0
1597	0.000606795	82	5.07054	46.55	5.05498	10842.2	9.02227	12643.1	8.29952	12382.4	8.63261	38315.1	7.52068		-35.45	0.0155592	1800.92	0.722749	25932.7	1.11193		813.411	34336.5	29664	0	1	0
1598	0.000508509	110.4	5.06569	54.95	5.05082	16942.8	9.04257	16823.4	7.72971	23155.8	8.98923	49790.8	7.85867		-55.45	0.0148682	-119.45	1.31286	26635	1.13055		798.858	65762.2	29892.5	0	1	0
1599	0.000492819	73.23	5.0631	41.37	5.05088	11215.9	8.75399	10946.4	7.13848	15542.7	8.5456	41644.5	7.43098		-31.86	0.0122124	-269.56	1.61551	26101.8	1.11462		642.478	81045	29629.2	0	1	0
1600	0.000415078	62.22	5.0594	32.94	5.04803	11576	8.80154	13353	8.27432	13014.2	8.69556	38937	7.68214		-29.28	0.0113727	1777.03	0.52722	25922.8	1.01343		597.913	24584	24748.6	0	0	1
1601	0.000480735	78.32	5.06458	52.01	5.05437	12386.1	9.07797	11988.2	7.25061	17002.9	8.76006	43281.5	7.6835		-26.31	0.0102031	-397.91	1.82736	26278.6	1.07656		536.467	91766	27549.6	0	1	0
1602	0.000402522	49.29	5.05912	29.4	5.04899	9761.28	8.73944	11263.7	7.18297	10937.8	8.81711	36930.4	7.69827		-19.89	0.0101263	1502.43	1.55647	25992.6	1.11884		526.205	76321.3	29949.6	0	1	0
1603	0.000472786	54.23	5.06229	34	5.05155	9249.35	8.69209	11161.9	8.01374	10744.3	8.51358	36634.1	7.37502		-20.24	0.0107378	1912.57	0.678351	25889.8	1.13855		557.131	32005	31037.8	0	1	0
1604	0.000418673	56.28	5.06163	34.93	5.05109	10604.7	9.23912	11730.9	7.80858	12908.3	8.93281	38971.7	7.7893		-21.35	0.0105371	1126.17	1.43053	26063.5	1.14351		548.204	70400.5	31112	0	1	0
1605	0.000527575	76.45	5.06682	41.07	5.05206	11399.4	9.21449	11979.8	7.78666	14637.8	8.64852	40716	7.55041		-35.38	0.0147579	580.41	1.42783	26078.2	1.09811		773.274	70811.3	28827.2	0	1	0
1606	0.000348101	48.18	5.05867	35.83	5.05178	11410.7	9.40083	13467.9	7.88134	11898.9	9.15592	37765.1	8.13914		-12.35	0.00689473	2057.2	1.5195	25866.2	1.01677		357.086	73917.8	24972.5	0	1	0
1607	0.000623393	140.14	5.06999	86.05	5.05677	16872	8.39316	16605.1	7.16731	25584.9	8.95278	52152.7	7.86923		-54.09	0.0132168	-266.9	1.22585	26567.8	1.08356		714.932	61559.4	27610	0	1	0
1608	0.000430602	56.75	5.06248	43.9	5.05533	10303	9.20098	11187.7	6.83465	11616.9	8.81553	37452	7.79976		-12.85	0.00714488	884.71	2.36634	25835.2	1.01577		370.094	117432	24953.6	0	1	0
1609	0.000480697	73.54	5.06349	46.09	5.05267	12328.4	9.03612	13900.9	8.26209	15397.7	8.39077	41560	7.33093		-27.45	0.0108169	1572.52	0.774033	26162.3	1.05984		568.297	37129.2	26829.6	0	1	0
1610	0.000403789	66.21	5.05865	39.76	5.04922	12077.2	8.75898	12255.7	7.28224	14739.3	8.42433	40981.6	7.33841		-26.45	0.0094268	178.5	1.47674	26242.3	1.08592		497.79	73658.3	28053.5	0	1	0
1611	0.000511257	73.5	5.06431	40.93	5.0513	12363.2	8.71579	14740.7	7.65476	11988.5	8.6964	37960	7.61609		-32.57	0.0130089	2377.48	1.06103	25971.4	1.08031		683.017	50674.2	28044.2	0	1	0
1612	0.000443187	60.13	5.06169	39.8	5.05221	10586.3	9.00888	12327	8.3282	12153.8	8.50426	38119	7.33205		-20.33	0.00948552	1740.79	0.680683	25965.3	1.17221		494.606	32293.4	32645.2	0	0	1
1613	0.000418231	83.09	5.05922	46.52	5.04891	15238.3	8.61477	14191.5	6.96885	22976.8	8.58508	49625.3	7.41675		-36.57	0.0103123	-1046.76	1.64592	26648.5	1.16834		552.184	83343	31768.3	0	1	0
1614	0.000453349	74.86	5.06433	42.62	5.05167	13600.1	9.4981	14842.3	7.72089	15507.6	8.97229	41514.9	7.81472		-32.24	0.012668	1242.13	1.77722	26007.2	1.15758		665.639	87618.7	31871.6	0	1	0
1615	0.000587967	86.49	5.06938	58.13	5.05773	11242.9	8.78696	12567.1	7.72223	13390.2	8.75288	39420.4	7.60016		-28.36	0.0116492	1324.13	1.06473	26030.2	1.15272		610.818	51912.6	31605.7	0	1	0
1616	0.000579735	81.51	5.0675	47.61	5.05387	10456.8	8.49208	12103.5	8.05916	15230.5	8.80659	41143.7	7.70291		-33.89	0.0136317	1646.7	0.432921	25913.2	1.10369		715.477	19999.3	29271.1	0	0	1
1617	0.000390049	55.85	5.05876	33.07	5.0489	11079.2	8.87847	12336.9	7.68183	12727.8	8.77831	38610.4	7.63849		-22.77	0.0098658	1257.67	1.19664	25882.6	1.13982		516.06	58574.2	31108.3	0	1	0
1618	0.000387431	58.14	5.05741	39.07	5.04979	11438.1	8.49441	12277.6	7.29946	15340.6	8.43349	41471.3	7.28428		-19.07	0.00761892	839.54	1.19495	26130.8	1.1492		400.016	58908	31329.5	0	1	0
1619	0.000318261	45.02	5.05587	28.82	5.04795	11113.5	9.24258	12281.2	7.76817	12897.4	8.691	38958.1	7.5009		-16.2	0.00792113	1167.63	1.47442	26060.6	1.19009		412.256	72553.2	33444.1	0	1	0
1620	0.000392382	65.77	5.05799	45.99	5.05084	12253.9	8.60684	13090	7.78333	17304.6	8.52331	43400.6	7.49889		-19.78	0.00715274	836.19	0.823511	26096	1.02442		377.417	40339.3	25125.2	0	1	0
1621	0.000455253	70.24	5.06263	41.83	5.05135	12034.2	9.19581	13526.6	8.46651	14060.9	8.57289	39976	7.55048		-28.41	0.0112804	1492.43	0.729299	25915.1	1.0224		592.43	34972.5	25205	0	1	0
1622	0.000405163	60.57	5.06047	40.01	5.05145	11457.1	9.20733	12858.5	8.3405	13182.8	8.76511	38990.1	7.737		-20.56	0.00901632	1401.47	0.86683	25807.3	1.02811		471.376	41940	25598.2	0	1	0
1623	0.000476672	85.98	5.0627	53.86	5.05239	13311.4	8.6982	12578.6	7.2205	19833.5	8.67463	46244.5	7.5939		-32.12	0.0103107	-732.78	1.4777	26411	1.08073		547.656	74617.6	27625.5	0	1	0
1624	0.00036538	70.8	5.05745	45.15	5.04937	14917.3	8.88815	16421.7	8.36698	19492.5	8.63834	45942.8	7.49733		-25.65	0.00808547	1504.36	0.52117	26450.3	1.14101		429.923	24554.1	30600.2	0	0	1
1625	0.000327037	54.83	5.05596	37.47	5.04905	12473	9.04864	11147.6	6.9492	17361.6	8.74275	43609.8	7.57109		-17.36	0.00691761	-1325.37	2.09943	26248.2	1.17166		363.24	106297	32334.8	0	1	0
1626	0.000456103	69.41	5.06351	44.87	5.05311	11786.2	9.14817	11945.2	7.31785	15479.7	8.76911	41607.1	7.64102		-24.54	0.0103959	159.01	1.83031	26127.4	1.12809		544.335	91356.7	30277	0	1	0
1627	0.000482041	116.35	5.06306	58.81	5.04983	18734.7	8.97792	18646.5	7.90431	24728.7	8.51841	51295.3	7.46593		-57.54	0.0132226	-88.24	1.07362	26566.6	1.05248		718.668	53769.1	26057.3	0	1	0
1628	0.000363238	58.12	5.05577	37.88	5.04843	12201.3	8.22324	13714.5	7.57878	16565.3	8.67946	42817.7	7.60971		-20.24	0.00734081	1513.24	0.644457	26252.4	1.06975		387.28	30709.6	27235.1	0	1	0
1629	0.000332181	53.32	5.05672	30.68	5.04745	12999.7	9.23031	14017.1	7.72993	15798.9	8.88442	41822.7	7.68951		-22.65	0.00927551	1017.44	1.50038	26023.9	1.19491		486.425	74001.6	33721.6	0	1	0
1630	0.000496214	60.43	5.06406	37.97	5.05276	9508.03	8.9536	11280	8.43413	12250.3	8.4307	38286.1	7.36747		-22.46	0.011302	1771.97	0.519469	26035.8	1.06323		587.56	24201.5	27125.7	0	0	1
1631	0.000370494	56.6	5.05812	32.55	5.04823	12186.9	9.2326	14022	8.71526	14056.2	8.48834	40216.9	7.34329		-24.05	0.00988746	1835.09	0.517345	26160.8	1.14505		518.423	24032.1	31091.9	0	0	1
1632	0.000486948	49.81	5.06416	32.73	5.05323	8068.86	9.01812	10286.3	8.98275	7881.48	8.60476	33560.2	7.56722		-17.08	0.0109255	2217.41	0.0353667	25678.7	1.03754		563.353	-449.074	26198.2	0	0	1
1633	0.000380909	73.64	5.05815	47.65	5.05	14591.1	8.84516	14130.2	7.5514	22151	8.70755	48621.4	7.56501		-25.99	0.00814513	-460.91	1.29376	26470.5	1.14254		433.246	65148.9	30656.8	0	1	0
1634	0.000383815	60.17	5.05943	42.13	5.05168	12189	9.12863	13606.6	8.07732	14097.7	8.81161	40154.1	7.71545		-18.03	0.00775632	1417.56	1.05131	26056.4	1.09616		405.846	51148.1	28751.5	0	1	0
1635	0.000481485	93.39	5.06342	57.37	5.05258	14659.6	8.78555	13636.2	7.00884	20978.9	8.65656	47381.3	7.48846		-36.02	0.0108344	-1023.47	1.77672	26402.4	1.16809		577.74	89859.3	32002.3	0	1	0
1636	0.000513059	72.12	5.06362	41.19	5.05129	11144	8.63645	12633.7	6.88127	11202.7	8.39041	37196.8	7.29652		-30.92	0.0123244	1489.71	1.75518	25994	1.09389		647.138	86269.4	28700.6	0	1	0
1637	0.000365812	46.22	5.05713	31.49	5.04949	10059.9	8.79463	11742.3	7.61952	11215	8.5686	37174.9	7.49057		-14.74	0.00764723	1682.37	1.17511	25959.9	1.07802		397.102	57073.2	27941.3	0	1	0
1638	0.000404055	63.8	5.05872	37.56	5.04897	12383.8	8.66803	13863.2	7.76155	14459.6	8.72898	40476.1	7.62776		-26.24	0.00974809	1479.4	0.906481	26016.5	1.10122		513.644	43844.7	29044.7	0	1	0
1639	0.000549252	82.61	5.06678	57.74	5.05682	11565.5	8.80617	13215.5	8.10984	13528.6	8.49753	39553.6	7.45075		-24.86	0.00996752	1650.03	0.696331	26025	1.04678		523.236	33166.5	26313.8	0	1	0
1640	0.000439515	64.96	5.06072	38.49	5.05014	12150.6	8.80255	14053.6	8.0546	13591.6	8.64222	39504.7	7.5977		-26.47	0.0105748	1903.03	0.747943	25913.1	1.04452		555.209	35494.1	26312.9	0	1	0
1641	0.00042269	83.55	5.05985	52.22	5.05066	14723.4	8.74467	13614.7	7.1615	21302	8.5325	47769.8	7.4262		-31.34	0.00918697	-1108.64	1.58317	26467.8	1.1063		490.688	80267.3	28847.4	0	1	0
1642	0.000391278	55.7	5.05902	35.31	5.04991	10526.4	8.85245	11497.1	7.91483	14447.5	8.8758	40347.6	7.8164		-20.39	0.00911026	970.71	0.937625	25900.1	1.05939		475.903	45910.5	27069.6	0	1	0
1643	0.000423894	55.3	5.05878	34.71	5.04963	9450.65	8.38347	9374.68	6.67989	13301	8.45636	39314.2	7.29371		-20.59	0.00914515	-75.96	1.70358	26013.2	1.16265		477.847	85254.8	32119.5	0	1	0
1644	0.000390616	68.69	5.05837	40.59	5.04892	13883.9	8.76344	14352	7.13475	17416.9	8.73318	43546.4	7.64778		-28.09	0.00945657	468.12	1.62869	26129.5	1.0854		500.919	80966.6	28140.6	0	1	0
1645	0.000383856	44.04	5.05643	26.09	5.04734	9025.82	8.15091	10392	6.63683	10860	8.80155	36783.9	7.76299		-17.95	0.0090839	1366.23	1.51408	25923.9	1.03855		472.145	74337.6	26003.7	0	1	0
1646	0.000339976	44.73	5.05601	28.75	5.04807	9849.31	8.87374	10901.1	7.89556	13323.2	8.67411	39378.7	7.5946		-15.98	0.00794029	1051.8	0.978187	26055.4	1.07951		412.994	47857.6	27920.1	0	1	0
1647	0.000543207	99.24	5.06598	64.71	5.05518	14484.9	8.59731	15885.3	7.69132	18156.1	8.55093	44532.3	7.345		-34.53	0.0108002	1400.39	0.905987	26376.2	1.20593		574.538	43898.9	33920.1	0	1	0
1648	0.000580328	86.04	5.06776	49.32	5.05376	11213.3	8.87742	12222.9	8.15685	16402.3	8.37653	42546.3	7.32764		-36.72	0.0140063	1009.58	0.720573	26144	1.0489		737.036	35019.1	26300.7	0	1	0
1649	0.000484951	113.71	5.06365	70.17	5.05297	18188.2	8.90785	18331.5	7.8223	24757	8.67614	51341.2	7.60884		-43.54	0.0106822	143.34	1.08555	26584.2	1.06729		577.65	54134	26780.4	0	1	0
1650	0.000526158	69.27	5.06506	41.02	5.05255	10613.6	8.80733	12040.2	7.39366	12333.9	8.41534	38466.3	7.291		-28.25	0.0125048	1426.66	1.41367	26132.5	1.12434		653.491	69257	30084.4	0	1	0
1651	0.00048053	95.43	5.06406	54.57	5.05186	15896	9.21994	16856.9	8.31482	20526.3	8.46675	46909.9	7.32538		-40.87	0.0121961	960.86	0.905117	26383.6	1.14137		650.673	44295	30684.8	0	1	0
1652	0.000614759	93.88	5.07034	59.66	5.05726	11762	8.81135	12820.6	7.90838	16440.5	8.72288	42602.3	7.71127		-34.22	0.0130824	1058.57	0.902967	26161.8	1.01161		688.342	44089.8	24418.5	0	1	0
1653	0.00043437	65.38	5.06235	48.91	5.05483	11516	9.08898	13280.1	8.53524	13950	8.6803	40028.4	7.55805		-16.47	0.00752007	1764.13	0.553734	26078.4	1.12225		392.473	25922.6	30034.2	0	0	1
1654	0.000469423	74.43	5.06381	49.36	5.05382	12423.4	8.98047	14176.5	8.39515	15146.2	8.74809	41273.6	7.58673		-25.07	0.00999663	1753.03	0.585315	26127.4	1.16136		524.902	27512.7	31940.8	0	0	1
1655	0.000350166	64.43	5.05655	43.73	5.04951	13637	8.74725	13491	7.49179	20330	8.73169	46598.6	7.6229		-20.7	0.00704585	-145.95	1.25546	26268.6	1.10879		372.992	62919	29170.8	0	1	0
1656	0.000311679	54.49	5.05498	30.26	5.04625	14065.4	9.24501	14737.9	7.85982	17588.5	8.55364	43877.1	7.48058		-24.23	0.0087337	672.51	1.38519	26288.6	1.07306		460.915	68587.1	27364.4	0	1	0
1657	0.000470658	78.84	5.06267	45.89	5.05118	13327.3	8.88151	13977.3	7.46107	17071.7	8.62188	43140.2	7.52086		-32.94	0.01149	649.99	1.42045	26068.5	1.10103		607.442	70372.3	28982.8	0	1	0
1658	0.000428548	61.28	5.06061	36.82	5.0502	11530.7	8.86508	12654.5	7.01566	13356.2	8.74772	39393	7.66065		-24.46	0.0104141	1123.8	1.84942	26036.8	1.08708		545.166	91347.2	28317	0	1	0
1659	0.000549984	78	5.06736	47.64	5.05451	11294.2	8.82304	12979	7.99798	13299.8	8.89562	39162	7.80543		-30.37	0.0128428	1684.83	0.825063	25862.3	1.09019		672.51	39568.3	28647.1	0	1	0
1660	0.000374499	64.17	5.05918	37.53	5.04914	13683.9	9.33032	14226.4	7.71942	17003	8.87305	43241	7.76278		-26.64	0.0100421	542.47	1.6109	26237.9	1.11028		528.746	80002.3	29275.9	0	1	0
1661	0.000456733	90.13	5.06168	56.98	5.05198	14624.4	8.67545	14197.7	7.46004	22791.6	8.5809	49235.8	7.48273		-33.15	0.00970545	-426.74	1.21541	26444.2	1.09817		518.423	61197.4	28464.4	0	1	0
1662	0.000394951	53.43	5.05957	34.82	5.05055	10535.4	9.22604	11944.9	8.21243	12056	8.43496	37896	7.31903		-18.6	0.0090214	1409.44	1.01361	25840	1.11593		469.67	49271	29956.5	0	1	0
1663	0.000474338	97.46	5.06347	60.86	5.05292	15630.5	9.08856	16435.3	8.26737	20093.2	8.45623	46419.5	7.418		-36.6	0.0105557	804.71	0.821185	26326.3	1.03822		564.385	40254.6	25584.8	0	1	0
1664	0.000397148	72.97	5.06013	46.77	5.05104	13776.9	9.01819	14197.7	8.00699	20451.2	8.99452	47013.6	7.77587		-26.2	0.00908721	420.83	1.01121	26562.4	1.21865		480.561	50139.4	34369.9	0	1	0
1665	0.00052362	77.9	5.06565	47.17	5.05341	11621.5	8.71621	12973.2	7.91055	16250.4	8.89261	42400.5	7.84765		-30.73	0.0122414	1351.72	0.805658	26150.1	1.04497		642.802	38931.2	26098.3	0	1	0
1666	0.000406041	56.15	5.05863	32.81	5.04867	10369.2	8.47652	11204.9	7.16392	13583.3	8.8448	39608.4	7.68788		-23.34	0.00995838	835.61	1.3126	26025.1	1.15692		521.259	64794.2	31820.7	0	1	0
1667	0.000515712	84.37	5.06345	52.73	5.05277	12777.3	8.6922	14439.5	8.21166	16105.5	8.16823	42261.5	7.1637		-31.63	0.0106808	1662.17	0.480544	26156	1.00454		565.668	22365	24070.8	0	0	1
1668	0.000468485	78.63	5.06142	58.54	5.05432	12017.5	8.43447	11555.6	6.94987	17322.8	8.53271	43418.6	7.55821		-20.09	0.00709821	-461.93	1.4846	26095.8	0.974503		375.001	74692	22629.3	0	1	0
1669	0.000393903	48.1	5.05672	28.44	5.04761	8987.63	8.17941	10014.2	6.97467	11213.8	8.67443	36909.4	7.55608		-19.67	0.00911864	1026.55	1.20475	25695.6	1.11835		475.602	59210.7	30221.8	0	1	0
1670	0.000401238	59.94	5.05622	38.11	5.04844	11013.9	7.67523	11687.9	6.43545	16276	8.73631	42438	7.6254		-21.83	0.00778174	674.04	1.23978	26162	1.11092		410.917	61315.1	29383.8	0	1	0
1671	0.000453543	63.3	5.06011	38.3	5.05006	10634.6	8.4658	11788.4	7.50959	13804.1	8.47363	39980.3	7.45566		-25	0.0100482	1153.8	0.956207	26176.2	1.01797		527.411	46656.5	24722.4	0	1	0
1672	0.000335436	61.48	5.05528	43.49	5.04917	13890.8	8.65279	13604.6	7.04577	19167.3	8.62076	45406	7.58903		-17.99	0.00611392	-286.2	1.60702	26238.8	1.03173		323.686	80637.1	25347.5	0	1	0
1673	0.000441158	61.68	5.06157	36.79	5.05062	11332.7	8.96549	12874	7.80519	13259.1	8.76974	39204.2	7.74782		-24.89	0.0109489	1541.34	1.1603	25945.1	1.02192		572.337	56473.8	25150.6	0	1	0
1674	0.000466034	78.65	5.06041	48.75	5.05081	12948.2	8.23472	14488.5	7.71147	18334.2	8.38417	44645.5	7.29228		-29.9	0.00959771	1540.3	0.523249	26311.3	1.09189		509.786	24622.2	28283.2	0	0	1
1675	0.000483687	82.24	5.0625	61.05	5.05507	13340.9	8.58224	14823.6	7.48684	15131.6	8.29011	41099.4	7.1565		-21.19	0.00742863	1482.76	1.0954	25967.8	1.1336		392.622	53287.3	30712.4	0	1	0
1676	0.000467646	77.68	5.05977	42.9	5.04895	11823.1	7.95101	13307.7	7.55076	18910.7	8.83227	45186.9	7.77603		-34.78	0.0108117	1484.59	0.400244	26276.1	1.05624		575.367	18527.6	26536	0	0	1
1677	0.000344153	61.16	5.05565	35.64	5.04719	13159	8.55914	12864.4	7.18382	20090.4	8.81722	46555.6	7.68592		-25.53	0.00846189	-294.61	1.37532	26465.2	1.1313		448.625	69060.5	30099.8	0	1	0
1678	0.000419723	74.58	5.05881	40.45	5.04823	14388.6	8.56288	15108	6.96363	17915.4	8.57669	44081	7.5528		-34.13	0.0105871	719.39	1.59924	26165.6	1.02388		563.484	79242.8	25028.5	0	1	0
1679	0.000332075	50.98	5.05628	31.23	5.04785	12104.1	9.06346	13203.1	7.81973	15158.3	8.74153	41349.3	7.60568		-19.75	0.0084325	1098.95	1.24373	26191	1.13585		441.375	61087.4	30601.4	0	1	0
1680	0.000509367	79.06	5.06505	48	5.05314	11971.2	9.03734	12275.5	7.76487	16280.1	8.40851	42202.9	7.33978		-31.06	0.0119176	304.26	1.27247	25922.8	1.06874		626.941	63319.1	27514	0	1	0
1681	0.000378345	45.11	5.05907	26.41	5.04859	9857.75	9.12792	11799.6	7.40055	9812.96	9.00749	35486.6	7.93307		-18.7	0.0104817	1941.84	1.72737	25673.6	1.07442		542.785	84426.7	28047.3	0	1	0
1682	0.000539586	91.02	5.06914	61.32	5.0577	12519.4	9.29576	12996.4	8.19373	17292	8.8763	43663.8	7.63802		-29.7	0.0114462	477.07	1.10203	26371.7	1.23828		602.008	54624.5	35542.3	0	1	0
1683	0.000383073	45.93	5.05932	28.31	5.04941	9647.5	9.29991	11159.4	8.10777	11435.8	8.58022	37410.5	7.50872		-17.61	0.00991417	1511.95	1.19215	25974.7	1.0715		513.319	58095.5	27600.2	0	1	0
1684	0.000504566	54.94	5.06488	34.85	5.05323	8232.23	8.7863	9173.19	6.83343	9378.94	8.97895	35222.8	7.87662		-20.09	0.0116566	940.96	1.95287	25843.8	1.10233		602.921	96702.3	29272.7	0	1	0
1685	0.000515847	93.08	5.06657	54.83	5.05367	14103.8	9.08227	14850.3	7.86019	18078.1	8.93597	44241.3	7.83376		-38.25	0.0129031	746.45	1.22208	26163.2	1.10222		683.406	60357.4	28947.6	0	1	0
1686	0.000484112	89.03	5.06444	53.2	5.05267	15088.2	9.28572	16224.9	7.98971	18259	8.45786	44543.2	7.45657		-35.83	0.0117637	1136.61	1.29601	26284.2	1.00128		624.014	63663.8	23780	0	1	0
1687	0.000345384	52.8	5.05642	30.31	5.04726	12101.2	8.9053	13779.6	7.98531	13035.9	8.69373	38929.4	7.65721		-22.49	0.0091601	1678.37	0.919991	25893.5	1.03653		480.495	44321.2	25932.9	0	1	0
1688	0.000521134	53.18	5.06587	34.75	5.05426	7836.59	8.98262	10019	8.91003	9120.4	8.47285	34956.6	7.35591		-18.43	0.0116131	2182.36	0.0725906	25836.2	1.11694		599.084	1447.17	30010.8	0	0	1
1689	0.000579485	86.23	5.06588	54.78	5.05449	10973.9	8.14774	10162.1	6.1667	17134.8	8.71136	43358.2	7.68614		-31.44	0.0113831	-811.74	1.98104	26223.4	1.02522		600.595	99863.8	25037.5	0	1	0
1690	0.000460202	56.62	5.06306	35.17	5.05191	9512.01	8.86134	10711.4	7.07166	10592.8	9.00744	36474.7	7.83201		-21.45	0.0111484	1199.4	1.78967	25881.9	1.17543		578.869	88284.3	32889.5	0	1	0
1691	0.000272752	45.54	5.05145	28.81	5.04539	11829.3	8.41388	9932.86	6.53081	18749.2	8.57343	44878.1	7.49436		-16.73	0.00605634	-1896.42	1.88307	26128.9	1.07907		319.547	96049.8	27824.6	0	1	0
1692	0.000444966	52.73	5.06051	30.75	5.04953	10049.6	8.54372	12149.2	6.93197	10350.1	8.68164	36041.1	7.58906		-21.98	0.010986	2099.65	1.61176	25691	1.09258		571.279	78488.2	28938.2	0	1	0
1693	0.000469672	80.76	5.06436	47.18	5.05217	12839.3	9.17445	11228.7	7.23561	19894.9	8.96518	46361.5	7.83999		-33.58	0.0121916	-1610.63	1.93884	26466.6	1.12519		643.16	98552.6	29792.8	0	1	0
1694	0.000462911	71.63	5.06251	43.88	5.05173	13079.4	8.90223	15546.4	6.82883	12496.4	8.66	38371.3	7.59241		-27.75	0.010784	2467.02	2.0734	25874.9	1.06758		566.948	101203	27504.2	0	1	0
1695	0.00039789	47.49	5.05887	28.22	5.04876	9206.91	8.75942	10238.4	7.2381	11330	8.75664	37323.2	7.60264		-19.27	0.0101166	1031.48	1.52132	25993.2	1.154		525.101	75034.3	31706.9	0	1	0
1696	0.000405459	51.66	5.05846	33.68	5.04986	10524.6	8.58003	12699.2	7.96087	10431.1	8.49679	36313.8	7.3794		-17.97	0.0086042	2174.62	0.619162	25882.7	1.11739		448.18	28783.5	29986.6	0	0	1
1697	0.000509616	71.44	5.06579	41.08	5.05251	10529.5	8.87187	11112.4	6.64485	11205.2	9.15976	37157.7	8.03727		-30.36	0.0132728	582.92	2.22702	25952.5	1.12249		693.998	110768	30172.1	0	1	0
1698	0.000488335	109.78	5.06256	69.94	5.05279	15789.9	8.51972	12803	6.83762	26056.5	8.62083	52666.5	7.61029		-39.84	0.0097625	-2986.87	1.6821	26610	1.01054		527.965	87091.7	23916.8	0	1	0
1699	0.000488898	56.53	5.06373	35.99	5.05268	9412.87	8.91314	11327.1	7.70662	9854.75	8.43205	35758.6	7.25872		-20.54	0.0110503	1914.21	1.20652	25903.8	1.17333		573.055	58411.6	32762.5	0	1	0
1700	0.000519899	77.44	5.06508	50.03	5.05418	11179.6	8.65116	11549	7.32627	16136.3	8.78684	42371.2	7.74361		-27.41	0.0108964	369.4	1.32489	26234.9	1.04323		572.23	65875.2	25926.6	0	1	0
1701	0.000446277	68.3	5.0613	49.38	5.05357	11508.8	8.79997	14019.7	9.02028	15297.8	8.479	41327	7.45734		-18.91	0.00772607	2510.89	-0.220311	26029.2	1.02166		405.213	-13526.5	25053.6	0	0	1
1702	0.000544737	94.56	5.06441	60.38	5.05381	13352.8	8.36863	14396.1	7.33958	16803.6	8.30731	43006.9	7.18706		-34.18	0.010602	1043.31	1.02905	26203.4	1.12025		564.278	50409.2	29809.3	0	1	0
1703	0.000345279	37.48	5.05423	24.5	5.04699	7918.28	8.0652	9133.4	7.05596	10836.2	8.58859	36556	7.4684		-12.98	0.00724121	1215.12	1.00924	25719.8	1.12019		375.04	49246.7	30289.8	0	1	0
1704	0.000413892	48.37	5.06079	28.69	5.04976	9361.42	9.06187	11003.3	7.13825	9398.26	8.95816	35277.4	7.78737		-19.68	0.0110355	1641.88	1.92362	25879.1	1.17079		571.454	94539.3	32660.4	0	1	0
1705	0.000323618	38.58	5.05405	26.76	5.04758	9236.96	8.47538	10026.1	6.73549	11774.5	8.44428	37668	7.31658		-11.82	0.00647251	789.18	1.73989	25893.6	1.1277		335.446	86205.2	30491.2	0	1	0
1706	0.000560637	59.59	5.06821	36.3	5.05451	8460	8.78038	10683.3	7.61291	6707.06	9.08397	32411	8.01086		-23.29	0.0137037	2223.28	1.16747	25704	1.07311		708.475	56150.3	27951.4	0	1	0
1707	0.000526066	72.1	5.06767	60.11	5.06122	10152	9.06223	10946.6	7.67222	13021.6	8.74609	39052.3	7.65694		-11.98	0.0064561	794.61	1.39001	26030.7	1.08915		334.785	68706.1	28426.9	0	1	0
1708	0.000409824	73.27	5.05937	46.93	5.05058	13532.2	8.90189	12864	7.03372	17219.5	8.44355	43421.7	7.37394		-26.34	0.00878338	-668.22	1.86817	26202.2	1.06961		465.509	94076.8	27278.3	0	1	0
1709	0.000500013	78.83	5.06693	56.39	5.05732	11951	9.33705	13273.5	8.28809	13508.1	8.77489	39602.3	7.74779		-22.45	0.00960665	1322.52	1.04896	26094.2	1.0271		502.783	51125.3	25260.6	0	1	0
1710	0.000510139	66.75	5.0641	37.24	5.05109	10413.3	8.69787	11856	7.40322	11799.2	8.59856	37582.3	7.53843		-29.51	0.0130089	1442.66	1.29465	25783.1	1.06013		679.955	63289.6	27223.4	0	1	0
1711	0.000376986	69.64	5.0592	46.39	5.05098	14158.9	9.13389	14901.1	7.90908	17611.2	8.83404	43950	7.66267		-23.24	0.00822069	742.23	1.22481	26338.8	1.17137		434.275	60498.3	32229.8	0	1	0
1712	0.0002873	41.85	5.05239	27.19	5.04606	10738.5	8.468	10663.2	6.86213	15686.7	8.53271	42024.8	7.36411		-14.66	0.00633388	-75.34	1.60587	26338.1	1.1686		331.354	80368.9	32092	0	1	0
1713	0.000348574	42.62	5.0552	27.01	5.04739	9562.8	8.42024	10952.5	7.23316	11831.5	8.4331	37944.1	7.26357		-15.6	0.00780785	1389.65	1.18708	26112.6	1.16953		405.992	57964.3	32364	0	1	0
1714	0.000364047	56.57	5.05552	37.58	5.04847	11942.2	8.44473	12442.6	7.19219	16359.7	8.25857	42493.2	7.18835		-18.98	0.00704461	500.4	1.25254	26133.5	1.07022		371.21	62126.5	27377.6	0	1	0
1715	0.000480216	52.83	5.064	38.37	5.05505	8599.17	8.87932	10283.6	7.7223	9691.07	8.65813	35479.3	7.54316		-14.46	0.00894597	1684.48	1.15703	25788.2	1.11496		461.758	56166.8	29960	0	1	0
1716	0.00057996	99.52	5.06759	58.18	5.05417	13513.6	8.82599	14277.9	7.48272	16372.6	8.35286	42609.4	7.27075		-41.35	0.0134212	764.26	1.34326	26236.8	1.08211		712.412	66398.9	27868.9	0	1	0
1717	0.00030344	48	5.05393	31.41	5.04718	12382.4	8.82837	13397	7.671	15811.2	8.70937	41922.7	7.63416		-16.59	0.00675591	1014.65	1.15737	26111.5	1.07521		354.385	56853.8	27648.9	0	1	0
1718	0.000441704	62.38	5.06001	35.45	5.04918	10934.2	8.66892	11722.7	7.10646	12809.2	8.39696	38826.2	7.3033		-26.92	0.0108323	788.42	1.56245	26017	1.09365		568.533	77334.2	28665.7	0	1	0
1719	0.000330166	59.35	5.0559	34.8	5.04735	14376	9.00417	14464.6	6.93391	18299.7	8.82937	44606.1	7.7065		-24.55	0.00854628	88.54	2.07026	26306.4	1.12288		451.864	103424	29837.4	0	1	0
1720	0.000454283	43.89	5.05981	28.56	5.05034	7725.55	8.29178	9626.1	7.21038	8046.29	8.44792	33576.6	7.36412		-15.33	0.0094732	1900.56	1.08141	25530.3	1.0838		488.99	52169.7	28659.9	0	1	0
1721	0.00044325	57.62	5.0631	34.25	5.05129	10460.5	9.27257	11890.5	8.06988	12802.4	8.74798	38724.1	7.53457		-23.38	0.0118165	1429.98	1.20269	25921.6	1.21341		614.206	58704.3	34748.8	0	1	0
1722	0.000443676	70.66	5.06184	46.96	5.05258	12927.6	9.01165	14729.3	8.06012	14157.1	8.46773	40042.1	7.384		-23.7	0.00926493	1801.7	0.951527	25885.1	1.08373		486.946	45774.7	28301.5	0	1	0
1723	0.00043154	93.74	5.06076	52.97	5.04993	17065.3	8.96115	17208.6	7.6135	21844.5	8.72404	48297.5	7.7512		-40.78	0.0108288	143.35	1.34765	26453	0.972839		582.222	67239.3	22189	0	1	0
1724	0.00039216	71.35	5.05833	42.15	5.04893	13433.9	8.7831	12941.5	6.99026	16367.2	8.72476	42457.7	7.69013		-29.19	0.00940057	-492.44	1.79284	26090.4	1.03463		499.219	90134.5	25641.1	0	1	0
1725	0.000411755	56.05	5.0621	36.82	5.05222	10743.7	9.32103	12241.5	8.08647	12477.5	9.11193	38485.7	7.96083		-19.23	0.00987379	1497.78	1.23456	26008.1	1.1511		512.92	60230.2	31546.7	0	1	0
1726	0.00042101	66.62	5.0595	41.59	5.05021	11772.7	8.8513	13013.9	8.27439	15990.7	8.31601	42118	7.21583		-25.03	0.00929274	1241.18	0.576902	26127.3	1.10017		489.667	27603.9	28881.2	0	0	1
1727	0.000462668	64.08	5.06264	37.05	5.0508	10876.4	8.90614	12028.3	7.52555	12918.9	8.84395	38959.9	7.77038		-27.03	0.0118417	1151.93	1.3806	26041	1.07357		619.114	67877.9	27637.5	0	1	0
1728	0.000455311	54.95	5.06466	32.72	5.05206	10254.7	9.46725	12535.2	7.92084	10217.5	9.03402	36110.6	7.86926		-22.23	0.0126	2280.47	1.54641	25893.2	1.16475		652.232	75040.2	32344.6	0	1	0
1729	0.000448739	66.95	5.06025	35.13	5.04842	11061	8.59416	12351.8	8.02327	15925.6	8.51283	42059.8	7.42825		-31.82	0.0118352	1290.8	0.570889	26134.2	1.08458		623.581	27253.7	28094.8	0	0	1
1730	0.000558926	79.81	5.06663	48.62	5.05409	10987.5	8.60018	12756.2	7.97595	12596.9	8.63474	38595.9	7.58471		-31.2	0.0125406	1768.79	0.624233	25999	1.05003		658.228	29442.9	26502.5	0	1	0
1731	0.000340449	52.98	5.05572	31.88	5.0474	11555.1	8.71292	11662.7	7.27987	16233	8.72974	42417.2	7.63044		-21.1	0.00831775	107.67	1.43305	26184.2	1.09931		436.988	71544.8	28781.1	0	1	0
1732	0.000491628	68.41	5.06214	45.81	5.05284	9830.21	8.23147	9716.46	6.81239	16049.1	8.69316	42372.5	7.59288		-22.6	0.00929702	-113.75	1.41907	26323.4	1.10028		487.451	71067.3	28690.6	0	1	0
1733	0.00037019	71	5.06066	40.75	5.0498	15645	9.89124	16783	8.81058	19616.9	8.87041	46042.3	7.69433		-30.25	0.0108627	1138.01	1.08066	26425.4	1.17607		573.386	52894.8	32378.3	0	1	0
1734	0.000609155	88.29	5.06854	48.97	5.05363	10934.9	8.71025	12102	7.91587	14124.3	8.29494	40074.8	7.19031		-39.32	0.0149069	1167.1	0.794381	25950.5	1.10463		784.664	38551.9	29280.8	0	1	0
1735	0.000618806	118.89	5.06989	73.72	5.05676	13242.6	8.41745	11878	6.97268	23100.9	9.05118	49790.4	7.96009		-45.17	0.0131342	-1364.55	1.44477	26689.5	1.09109		701.882	73603	27865.3	0	1	0
1736	0.000336258	51.19	5.05609	31.96	5.04796	12173.1	9.04364	13965.2	8.54898	15220.3	8.71887	41264.5	7.69595		-19.23	0.00812549	1792.13	0.494663	26044.3	1.02292		425.505	22941	25101.6	0	0	1
1737	0.000464664	90.93	5.06286	53.94	5.05171	15311.5	9.04264	16185.5	8.17835	20288.5	8.58971	46559.6	7.56745		-36.99	0.0111493	874.09	0.864285	26271.1	1.02226		594.453	42340.2	24841.8	0	1	0
1738	0.00051259	49.44	5.06453	32.86	5.05364	7386.65	8.65438	9347.99	7.70902	6664.58	8.70878	32164.5	7.64893		-16.58	0.0108941	1961.34	0.945357	25500	1.05985		561.284	45306.5	27492.7	0	1	0
1739	0.000472615	66.96	5.06259	37.64	5.05044	10650	8.84139	12259.4	8.33964	13975.4	8.48328	40098.4	7.29828		-29.32	0.0121502	1609.34	0.501747	26123	1.185		636.829	23478	33126.8	0	0	1
1740	0.000535992	92.73	5.06603	52.68	5.05278	13856.1	8.85895	14498.2	7.29457	17296.5	8.67347	43443.2	7.63867		-40.05	0.0132502	642.11	1.56439	26146.6	1.0348		702.56	77577.2	25593.3	0	1	0
1741	0.0004487	64.53	5.05836	34.48	5.04768	11134.8	7.91454	12203.4	6.80831	15171.2	8.4456	41219.2	7.25896		-30.05	0.0106774	1068.55	1.10623	26048	1.18664		563.919	54243.2	33284.1	0	1	0
1742	0.000412317	68.06	5.05848	38.31	5.04839	12638	8.52139	13601	7.4382	15854.2	8.54583	42103.3	7.43918		-29.75	0.0100904	963.09	1.08318	26249	1.10665		534.271	53196.2	29083.3	0	1	0
1743	0.000417162	53.3	5.05921	34.68	5.05031	10881.2	8.74452	13218.4	7.62916	10731.7	8.43291	36554.4	7.33797		-18.61	0.00890028	2337.21	1.11536	25822.7	1.09495		463.624	53431	28924.6	0	1	0
1744	0.000522225	83.74	5.06518	47.63	5.05223	13152.2	8.58703	15422	8.66851	15778	9.01667	41926	7.87513		-36.11	0.0129506	2269.79	-0.0814819	26148	1.14154		683.642	-6343.89	30929.2	0	0	1
1745	0.000443894	64.61	5.06183	38.17	5.05069	11349.8	8.7948	12287.5	7.60512	15867	8.9752	42107.2	7.86202		-26.44	0.0111364	937.67	1.18968	26240.2	1.11318		583.26	58546.3	29418.9	0	1	0
1746	0.000342215	45.95	5.05554	27.69	5.04713	10861.7	8.54373	12731.2	7.66668	11964.7	8.89238	37882.1	7.71735		-18.26	0.00840664	1869.5	0.877053	25917.4	1.17503		438.592	41983.2	32833.9	0	1	0
1747	0.000450845	81.18	5.0596	50.51	5.05043	12967.4	8.15714	11301.3	6.09161	19282.1	8.64597	45651.4	7.56307		-30.66	0.00916937	-1666.16	2.06553	26369.2	1.08289		489.128	104943	27775.3	0	1	0
1748	0.000458155	54.78	5.06018	35.92	5.05103	8748.83	8.21214	10168.4	7.38934	11533	8.51454	37591.3	7.3517		-18.85	0.0091505	1419.58	0.822796	26058.4	1.16284		476.375	39720.2	32083.4	0	1	0
1749	0.000388135	64.16	5.05837	36.09	5.04826	12652.1	8.76749	12489.5	7.29065	18585.3	8.77916	44733.9	7.70172		-28.06	0.0101133	-162.66	1.47685	26148.6	1.07743		533.726	74005	27723.1	0	1	0
1750	0.000371017	49.91	5.05785	33.13	5.04969	10180.6	9.0259	11163	7.86522	12527	8.52068	38401.5	7.44736		-16.78	0.00816175	982.46	1.16068	25874.5	1.07332		424.868	57051.7	27791.6	0	1	0
1751	0.000349038	74.62	5.05821	50.08	5.05054	16808.5	9.29768	16673.8	7.69531	23076	8.6963	49802.3	7.43086		-24.54	0.00766869	-134.7	1.60237	26726.3	1.26544		407.975	80253	36545.7	0	1	0
1752	0.000517245	76.94	5.06553	42.47	5.05184	12007.5	8.91856	13945	8.53843	14871.2	8.79002	40931.4	7.66465		-34.46	0.0136804	1937.57	0.380133	26060.2	1.12537		718.478	17069.1	30208.1	0	0	1
1753	0.000396447	57.73	5.05877	34.26	5.04897	11862.2	8.97452	13716.1	8.33054	13525.8	8.50994	39406.6	7.46404		-23.47	0.00979762	1853.9	0.64398	25880.8	1.0459		513.351	30345.1	26414.1	0	1	0
1754	0.000366468	59.31	5.05745	35.58	5.04843	12021.3	8.78728	12671.2	7.68342	16540.2	8.86111	42668.6	7.76695		-23.73	0.00901886	649.88	1.10386	26128.4	1.09416		474.673	54543.1	28579.4	0	1	0
1755	0.000477284	71.06	5.06133	46.89	5.05216	11545.2	8.33482	13231.9	7.48152	12972.6	8.46829	38964.6	7.46788		-24.17	0.00917071	1686.73	0.853296	25992	1.00041		482.705	40978.1	24028.5	0	1	0
1756	0.000405956	45.05	5.06166	30.37	5.052	8735	9.38697	10347.3	7.25785	8430.06	9.01506	34105.4	7.91282		-14.68	0.00966577	1612.35	2.12912	25675.4	1.10224		497.968	104843	29436.7	0	1	0
1757	0.000415101	63.54	5.05878	34.91	5.04818	11637	8.82085	12018.1	7.78222	16706.4	8.28777	42909.2	7.26804		-28.63	0.010599	381.01	1.03863	26202.7	1.01973		558.58	51550.7	24783.8	0	1	0
1758	0.000405303	60.05	5.06147	35.34	5.05034	11882.9	9.44702	12841.1	7.87185	14278.1	9.01528	40205.8	7.92576		-24.71	0.0111277	958.23	1.57517	25927.7	1.08952		581.095	77800.3	28548.3	0	1	0
1759	0.000339719	65.51	5.05469	42.43	5.04784	13390.5	8.13174	12661.4	6.9907	24529	8.75093	51072.9	7.59834		-23.08	0.00684405	-729.14	1.14105	26543.9	1.15259		365.282	57781.5	31085.5	0	1	0
1760	0.000469038	83.62	5.06341	55.94	5.05385	13615.6	8.81217	13014.3	6.55664	18149.2	8.85315	44613.3	7.70512		-27.68	0.00955415	-601.35	2.25553	26464	1.14803		505.388	113378	30937.4	0	1	0
1761	0.000312511	34.14	5.05383	24.47	5.04762	9356	8.63688	12260.2	7.11481	7344.54	8.50001	33053.9	7.45227		-9.67	0.00621215	2904.25	1.52206	25709.4	1.04775		320.278	73198.9	26677.9	0	1	0
1762	0.000421627	74.39	5.05777	44.63	5.04885	13151	7.92935	14081.7	6.88349	17439.6	8.69794	43700.2	7.5684		-29.76	0.00892144	930.67	1.04586	26260.6	1.12954		475.832	51362.2	30216.4	0	1	0
1763	0.000524492	90.86	5.06335	55.23	5.05235	12544.3	8.08789	13160.2	7.20668	20125.1	8.84725	46570.5	7.78821		-35.63	0.011	615.9	0.881213	26445.3	1.05904		585.631	43444.7	26506.8	0	1	0
1764	0.000411042	58.65	5.05874	37.62	5.04997	11884.9	8.26526	13925.9	7.02718	12712.4	9.003	38706.5	7.8847		-21.03	0.00876589	2040.99	1.23807	25994.1	1.1183		459.324	59862.8	29921	0	1	0
1765	0.000310384	49.61	5.05429	30.72	5.04685	12492.8	8.78783	13038.8	7.22992	16310.8	8.60653	42522.7	7.47153		-18.88	0.00743806	545.97	1.55792	26212	1.135		390.783	77349.9	30537.9	0	1	0
1766	0.000584843	84.27	5.07256	50.85	5.05732	11180.6	9.4521	12535.6	8.32845	12973.7	9.1503	38909.8	8.08711		-33.42	0.0152437	1355.06	1.12365	25936.1	1.06319		795.606	54827.4	27223.2	0	1	0
1767	0.000465268	84.71	5.06193	50.15	5.0511	14067.4	8.74888	15578.3	8.30495	19956.7	8.6347	46342.5	7.52876		-34.56	0.0108346	1510.87	0.443928	26385.8	1.10595		576.291	20685.6	28911.6	0	0	1
1768	0.000400849	60.36	5.05867	37.34	5.0495	12016	8.61976	13025.2	7.0372	14935.4	8.74746	41011.3	7.72511		-23.02	0.00917184	1009.22	1.58256	26075.9	1.02235		481.612	78118.8	25041.3	0	1	0
1769	0.000452975	76.46	5.06207	52.43	5.05332	12217.9	8.80516	11295.5	7.11604	17802.3	8.70147	43893.1	7.65853		-24.03	0.00874749	-922.36	1.68912	26090.8	1.04294		461.404	85378.4	26056.3	0	1	0
1770	0.000508757	61.22	5.0676	43.54	5.05725	9069.18	9.45598	9770.36	7.48737	10137.3	8.84255	35995.8	7.80184		-17.69	0.0103516	701.18	1.96861	25858.5	1.04071		535.269	97729.2	26177	0	1	0
1771	0.000412018	66.16	5.0597	39.55	5.04973	12226.8	8.8799	12774.5	7.66829	16422.1	8.53026	42605.4	7.35552		-26.62	0.00996641	547.78	1.21161	26183.3	1.17474		524.941	60032.7	32553.7	0	1	0
1772	0.000438618	65.55	5.05994	42.9	5.0511	11316.1	8.42149	13327.6	8.22967	15404.8	8.6545	41564.6	7.55433		-22.66	0.0088393	2011.47	0.191827	26159.8	1.10016		464.625	7579.9	28848.2	0	0	1
1773	0.000549712	91.14	5.06882	54.77	5.05524	12200.8	9.01831	11102.1	7.10958	18208.4	9.1602	44362.6	8.07564		-36.37	0.0135742	-1098.7	1.90873	26154.3	1.08455		715.079	96535.3	28073.4	0	1	0
1774	0.000441583	55.27	5.05996	31.35	5.04896	9410.42	8.49734	10773.8	7.64396	12205.6	8.61383	38224.9	7.54528		-23.91	0.0109983	1363.42	0.853385	26019.2	1.06855		573.824	41305.8	27408.4	0	1	0
1775	0.000422727	76.01	5.06077	46.35	5.05075	13831.5	8.90559	16367.8	9.22932	16288.2	8.82115	42516.1	7.69613		-29.67	0.0100191	2536.26	-0.323732	26227.8	1.12501		530.624	-18722.9	30022.9	0	0	1
1776	0.000416306	74.67	5.05866	46.15	5.04972	13222.9	8.42218	12631	6.98323	20312.4	8.50096	46558.3	7.41483		-28.52	0.00894097	-591.87	1.43895	26245.9	1.08613		475.569	72539.4	28060.5	0	1	0
1777	0.00044833	81.88	5.05903	43.62	5.04822	13604	8.36368	12728.6	6.99155	20868.1	8.17961	47254	7.05656		-38.26	0.0108111	-875.35	1.37213	26385.9	1.12304		578.814	69482	29766.3	0	1	0
1778	0.000496486	75.93	5.06492	47.28	5.05343	11843.2	9.07727	12780.7	7.83205	14575.4	8.65204	40624.7	7.61409		-28.65	0.0114873	937.54	1.24522	26049.3	1.03795		603.016	61323.4	25848.1	0	1	0
1779	0.000484729	79.38	5.06412	51.48	5.0537	12745.5	9.10113	14240.9	8.09132	13463.4	8.55868	39405.1	7.50996		-27.9	0.0104167	1495.4	1.00981	25941.7	1.04872		548.733	48995.1	26494.2	0	1	0
1780	0.000408879	54.71	5.05816	35.44	5.04968	9723.78	8.19044	9942.58	6.23717	12601.9	8.72702	38632.1	7.64232		-19.27	0.00848413	218.81	1.95327	26030.2	1.0847		443.476	97444.7	28204.6	0	1	0
1781	0.000579682	108.16	5.06847	75.27	5.05814	14322.9	8.65376	15917.3	8.13575	18787.4	8.66171	44900.9	7.61413		-32.89	0.0103245	1594.38	0.518013	26113.5	1.04759		549.114	24306.3	26265.8	0	0	1
1782	0.000328899	45.46	5.05479	32.7	5.0487	10875.9	8.60899	12536.7	7.89822	13824.7	8.48067	39839.3	7.34609		-12.77	0.0060962	1660.87	0.710771	26014.6	1.13459		317.58	33877.7	30714.7	0	1	0
1783	0.000438753	76.2	5.05949	49.56	5.05091	12953.7	8.44768	13963	7.71537	18151	8.30233	44347.2	7.20849		-26.64	0.00857555	1009.33	0.732317	26196.2	1.09384		455.417	35606.5	28495.7	0	1	0
1784	0.000478491	63.63	5.06089	39.42	5.05083	10236.9	8.39987	11069.6	7.21439	14016.6	8.13172	40063.5	7.02193		-24.21	0.0100625	832.74	1.18548	26047	1.10979		527.334	58441.1	29442.5	0	1	0
1785	0.000431544	74.57	5.06125	38.43	5.0488	13455.8	8.78737	14459.6	7.76955	18297.9	9.12212	44606.8	7.98497		-36.14	0.0124513	1003.77	1.01782	26308.9	1.13716		658.704	49887.4	30548.8	0	1	0
1786	0.000466177	44.98	5.06165	28.3	5.05092	8239.33	8.53873	10707.7	7.16068	7209.81	8.71429	32886	7.64921		-16.67	0.0107291	2468.35	1.37804	25676.2	1.06508		553.123	66433.9	27577.7	0	1	0
1787	0.000382672	57.18	5.05785	33.59	5.04835	11458.7	8.64352	12946.8	7.98315	15616.3	8.7382	41770.1	7.62575		-23.59	0.00949994	1488.16	0.660365	26153.7	1.11246		498.587	31530.1	29469.1	0	1	0
1788	0.000521012	69.81	5.06349	48.29	5.05427	9905.14	8.43652	10873.2	7.13058	11603.7	8.38953	37407.8	7.3633		-21.52	0.00922251	968.02	1.30594	25804.1	1.02623		482.645	64328.8	25507.5	0	1	0
1789	0.000471407	54.06	5.06155	33.99	5.05118	8954.34	8.34536	11048.4	7.79803	8167.51	8.78265	33801.6	7.64963		-20.07	0.0103755	2094.04	0.547327	25634.1	1.13301		538.843	25272.3	31016.6	0	0	1
1790	0.000416222	63.27	5.05907	36.13	5.04877	11630.7	8.49865	12621.9	7.5309	16670.8	8.8349	42975.3	7.7363		-27.15	0.0102987	991.22	0.967754	26304.5	1.0986		542.084	47396.5	28625.3	0	1	0
1791	0.000580073	52.24	5.06453	34.62	5.05369	7524	8.02017	9848.13	6.72589	6848.3	8.35017	32650.5	7.28494		-17.62	0.0108401	2324.12	1.29428	25802.2	1.06523		559.627	62389.7	27459.4	0	1	0
1792	0.000347859	48.32	5.05654	31.7	5.04873	10365.1	8.99223	11045	7.84283	13734.4	8.42727	39715.9	7.27677		-16.62	0.00781477	679.92	1.14939	25981.5	1.1505		407.358	56789.7	31543.4	0	1	0
1793	0.00035898	56.41	5.05731	36.02	5.04904	11989.4	8.87409	12465	7.49472	16191.5	8.78273	42359.2	7.72655		-20.39	0.00826794	475.54	1.37937	26167.7	1.05618		433.787	68492.9	26641.1	0	1	0
1794	0.000486672	83.34	5.06362	50.24	5.05228	13025.9	8.88795	13013	7.46439	18007.2	8.56575	44504.8	7.31391		-33.1	0.0113354	-12.92	1.42356	26497.6	1.25185		599.87	71191	36094.8	0	1	0
1795	0.000428234	58.82	5.06068	40.21	5.05206	11006.1	8.68846	12762.2	7.7597	13106.3	8.88151	39145.1	7.92041		-18.6	0.00861485	1756.08	0.928767	26038.8	0.961101		449.343	44682.3	22016.3	0	1	0
1796	0.000427333	60.16	5.06008	36.97	5.05019	11373.5	8.87916	13123.5	7.71406	12011.6	8.39652	37915.2	7.31386		-23.2	0.00989514	1749.94	1.16511	25903.6	1.08266		517.957	56505.5	28229.6	0	1	0
1797	0.000509043	92.91	5.06559	57.91	5.05408	13891.8	8.92096	13673.8	7.53045	20960.5	8.72184	47462.3	7.58818		-35	0.0115161	-218.05	1.39052	26501.8	1.13366		610.805	69744	30181.3	0	1	0
1798	0.00051937	86.18	5.06775	51.18	5.05437	13153.4	9.23428	14149.5	7.8364	16310.2	9.10488	42575.8	8.03278		-35	0.0133842	996.03	1.39788	26265.5	1.0721		704.21	68897.8	27339.6	0	1	0
1799	0.000480036	46.55	5.06455	30.53	5.05329	7671.92	9.06396	9219.27	7.41519	8568.2	8.97815	34379.7	8.00109		-16.01	0.0112567	1547.35	1.64877	25811.5	0.977059		578.843	80891.2	23041.4	0	1	0
1800	0.00038232	67.22	5.05765	44.98	5.05005	13071.5	8.71031	14415	8.20733	18738.9	8.41229	45080.2	7.29467		-22.24	0.00760149	1343.55	0.502985	26341.3	1.11762		402.315	23805.7	29539.8	0	0	1
1801	0.000530059	77.29	5.06667	50.99	5.05553	11198.6	9.06105	12674.6	8.45561	15091.8	8.52057	41201.5	7.42168		-26.3	0.0111477	1476	0.605431	26109.6	1.09889		583.684	28795.6	28834.8	0	0	1
1802	0.000521648	72.92	5.06686	45.35	5.05446	11272.7	9.10212	12748.4	7.89053	13320.7	8.88006	39271.1	7.78696		-27.58	0.0123971	1475.76	1.21159	25950.4	1.09309		647.434	59103.8	28704.1	0	1	0
1803	0.00044137	68.03	5.06259	42.82	5.05212	11710.5	9.1007	11951.9	7.61415	16099.5	8.84787	42226.6	7.6799		-25.21	0.0104684	241.36	1.48655	26127.1	1.16796		548.63	74086.1	32271.1	0	1	0
1804	0.000406675	46.55	5.0581	30.91	5.04974	9210.93	8.39622	11119.2	7.39007	9857.31	8.55659	35684.9	7.37929		-15.64	0.008367	1908.32	1.00615	25827.6	1.1773		433.99	48399.3	33037.5	0	1	0
1805	0.000377448	61.29	5.0573	38.31	5.04888	12498.4	8.70964	12913.2	7.3244	16470.5	8.69423	42517.5	7.74511		-22.98	0.00842457	414.86	1.38524	26047	0.949119		444.208	68847.2	21409	0	1	0
1806	0.000298765	41.57	5.05233	25.16	5.04537	10959.1	8.2723	13087.8	8.16991	14880.1	8.73498	41027.5	7.75102		-16.41	0.00695662	2128.7	0.102382	26147.4	0.983957		364.241	2990.42	23050.5	0	0	1
1807	0.000503824	63.86	5.06703	40.05	5.0545	10531.5	9.34769	12630.1	7.94474	10609.6	8.91844	36407	7.7876		-23.82	0.0125244	2098.61	1.40294	25797.4	1.13084		650.04	68048.5	30744.5	0	1	0
1808	0.000504753	99.24	5.06767	58.86	5.05447	14832.7	9.56768	16350.9	9.1365	18704.6	8.93555	44869	7.85314		-40.38	0.0132033	1518.23	0.431183	26164.4	1.08241		700.545	20040.9	27956.2	0	0	1
1809	0.00054107	83.87	5.0642	56.1	5.05435	10759.6	8.24515	10614.3	7.10211	17953.6	8.46273	44368.2	7.32444		-27.77	0.0098488	-145.31	1.14304	26414.6	1.13829		520.21	57297.6	30499.8	0	1	0
1810	0.000472813	74.49	5.06571	54.16	5.05676	12797.3	9.35297	14781.8	8.72901	14527.6	9.06585	40616.3	8.04527		-20.33	0.00895154	1984.56	0.62396	26088.7	1.02058		467.907	29213.5	24940.1	0	1	0
1811	0.000531686	74.81	5.06749	47.42	5.05522	10906.4	9.02557	12696.5	8.54074	13956.2	9.00389	40044.7	7.90047		-27.39	0.0122728	1790.09	0.48483	26088.5	1.10342		641.029	22451.4	29082.7	0	0	1
1812	0.000413505	70.93	5.05963	49.47	5.05194	14226.2	8.62467	16373.3	6.94143	14363.7	8.82319	40278.4	7.76229		-21.46	0.00769032	2147.1	1.68324	25914.8	1.06091		405.976	82014.7	27130.5	0	1	0
1813	0.000449479	73.18	5.06177	45.05	5.05141	11914.9	8.8357	11214.1	7.26047	17903	8.75596	44274.6	7.64476		-28.13	0.0103636	-700.76	1.57523	26371.7	1.1112		546.309	79462.1	29188.3	0	1	0
1814	0.000548224	68.73	5.06461	41.4	5.05257	10387.6	8.64991	12466.1	7.90841	10773.1	8.08414	36676	7.03164		-27.33	0.0120376	2078.55	0.741496	25902.8	1.0525		629.209	34996.3	26722.4	0	1	0
1815	0.000431774	59.84	5.06059	37.49	5.05074	10152.1	8.69996	10363.5	7.09245	13584.1	8.82912	39627.3	7.79041		-22.35	0.00985651	211.34	1.60751	26043.2	1.03871		515.175	80164.1	25892.1	0	1	0
1816	0.000512084	65.74	5.06354	39.36	5.05183	10235.2	8.39248	11851.5	6.85195	11084.5	8.6285	37080.3	7.43631		-26.38	0.0117088	1616.31	1.54053	25995.8	1.19219		611.819	75410.3	33613.9	0	1	0
1817	0.000476622	75.63	5.06158	51.97	5.05303	12072.7	8.37812	13800.7	8.00054	17319.5	8.46747	43506.4	7.32939		-23.66	0.00854814	1728	0.377583	26186.9	1.13809		451.067	17151.1	30717.4	0	0	1
1818	0.000425853	59.08	5.06063	32.59	5.04904	9871.2	8.63305	9788.33	7.1588	15489.8	9.18852	41645.3	8.10098		-26.49	0.0115904	-82.87	1.47425	26155.5	1.08754		606.009	73795.2	28221.3	0	1	0
1819	0.000408086	72.23	5.05662	41.33	5.04767	13371.5	7.86105	14265.5	6.87737	18863.6	8.61643	45330	7.44539		-30.89	0.00894779	894.07	0.983675	26466.4	1.17104		478.28	48289.7	32085.6	0	1	0
1820	0.000476034	99.63	5.06017	51.88	5.04869	15562.2	8.20732	13396.6	6.50156	25295.3	8.37862	52010.4	7.29436		-47.75	0.0114811	-2165.57	1.70576	26715	1.08426		621.807	87453.6	27498.1	0	1	0
1821	0.000370234	56.95	5.05696	34.41	5.0482	11880.3	8.67924	12285.9	7.05532	15074.9	8.76218	41090.8	7.71473		-22.53	0.00875863	405.63	1.62392	26015.9	1.04745		460.462	80790.4	26356.8	0	1	0
1822	0.000375851	50.87	5.05758	31.24	5.04858	10205.2	8.77076	11065.2	7.72422	14703.7	8.59862	40856	7.48516		-19.63	0.00899982	860.08	1.04654	26152.3	1.11346		469.621	51466.7	29520.6	0	1	0
1823	0.000301551	51.66	5.05295	34.09	5.04677	12738.4	8.39233	12389.5	6.68697	17642.8	8.59606	43951.6	7.47721		-17.58	0.00617718	-348.98	1.70536	26308.8	1.11886		326.439	85617	29634.1	0	1	0
1824	0.000439291	77.76	5.06181	50.4	5.05228	14128.5	8.93797	15044.3	7.5093	17538.8	8.78143	43591.2	7.69517		-27.36	0.00953115	915.74	1.42867	26052.4	1.08626		503.917	70517.9	28260.8	0	1	0
1825	0.000430076	71.2	5.05922	40.16	5.04884	13204.2	8.58779	13930.4	7.30169	17141.9	8.37315	43272.9	7.23629		-31.04	0.0103811	726.13	1.28609	26131	1.13685		550.096	63578.5	30711.6	0	1	0
1826	0.000497234	59.24	5.0639	41.55	5.05453	9371.99	8.6906	10999.6	7.69764	11309.9	8.59275	37262.3	7.47956		-17.69	0.00936302	1627.58	0.992955	25952.4	1.11319		485.841	48020.2	29707.1	0	1	0
1827	0.000503109	63.16	5.06502	38.4	5.05283	9803.33	8.84441	10696.9	7.38968	13548.9	8.83436	39706.3	7.72663		-24.76	0.0121973	893.54	1.45473	26157.4	1.10774		634.625	71842.9	29229.4	0	1	0
1828	0.000453069	74.54	5.06097	42.29	5.04987	12658.6	8.66779	13728.4	7.35009	13970.3	8.55907	40037.5	7.41972		-32.24	0.0111061	1069.74	1.3177	26067.2	1.13936		587.543	64815.2	30900.7	0	1	0
1829	0.000355877	58.72	5.05634	37.26	5.04846	12583.5	8.57088	13542.9	7.60246	17362.8	8.91449	43583.7	7.83106		-21.46	0.00787999	959.34	0.96842	26220.8	1.08344		415.459	47461.7	27951.1	0	1	0
1830	0.000385704	59.16	5.05705	39.5	5.04951	11497.3	8.486	11189	6.71489	15790.8	8.46295	41837.8	7.43096		-19.66	0.00753867	-308.28	1.77111	26047	1.03199		396.594	88863.8	25552.4	0	1	0
1831	0.000464976	55.85	5.06359	38.14	5.05377	9407.68	9.25054	10500.8	7.64913	11062.5	8.3636	37058.8	7.25587		-17.71	0.00982092	1093.12	1.60141	25996.3	1.10773		508.756	78977.2	29390.1	0	1	0
1832	0.000341442	47.08	5.05615	35.12	5.0501	10196.1	8.69085	10533	6.97314	13544.7	8.76039	39598.2	7.66948		-11.96	0.00604831	336.9	1.71772	26053.6	1.09091		314.376	85548.9	28492.1	0	1	0
1833	0.000398197	63.13	5.06109	40.18	5.05133	12005	9.45998	12147.1	7.47139	13450.2	8.86599	39465.3	7.79647		-22.95	0.00976815	142.2	1.98859	26015.2	1.06952		511.358	99287.1	27460.8	0	1	0
1834	0.000404774	70.93	5.06146	49.22	5.05304	12932.3	9.32401	12653.2	7.92272	18087.8	9.00756	44306.6	7.92727		-21.7	0.00841904	-279.09	1.40129	26218.8	1.08029		442.652	70343.5	27795.9	0	1	0
1835	0.000352564	61.99	5.05751	34.67	5.04772	13492.2	9.16305	14629.3	8.40109	17865	8.88511	44204.3	7.84654		-27.32	0.00979246	1137.1	0.761965	26339.3	1.03857		516.943	36961.2	25589.1	0	1	0
1836	0.000418606	53.75	5.05725	31.14	5.04781	9221.63	7.96295	10810.6	7.51054	14385.2	8.68582	40445.3	7.68176		-22.61	0.00944946	1588.99	0.45241	26060.1	1.00406		495.083	21031.5	24142.7	0	0	1
1837	0.000422283	77.56	5.06018	57.27	5.05331	14144.1	8.59284	15162	7.45374	18248	8.64073	44512.8	7.56869		-20.29	0.00687406	1017.85	1.13911	26264.8	1.07204		363.993	55937.4	27337.2	0	1	0
1838	0.000478243	53.73	5.06249	32.07	5.05091	8367.53	8.61876	9055.68	7.09	11186.2	8.83621	37005.3	7.77822		-21.67	0.0115801	688.14	1.52875	25819.1	1.05799		600.674	75749.4	27080.4	0	1	0
1839	0.00059205	79.83	5.06884	44.14	5.0536	10659.4	8.71887	11858.9	7.50747	13603.2	8.86403	39480.4	7.86287		-35.69	0.0152426	1199.46	1.2114	25877.2	1.00116		797.822	59370.6	24180.7	0	1	0
1840	0.000505177	84.85	5.06397	44.49	5.05045	13166.7	8.82294	13735.5	7.67939	18406.9	8.47813	44741.4	7.34923		-40.36	0.0135136	568.81	1.14355	26334.5	1.1289		716.04	56608.8	30110.6	0	1	0
1841	0.000392427	53.62	5.05917	36.59	5.05097	10397	8.84198	12172.4	8.33226	12869.5	9.03735	38758.9	8.03167		-17.03	0.0081985	1775.39	0.509719	25889.4	1.00568		426.955	23710.6	24394.8	0	0	1
1842	0.000504701	70.13	5.06456	42.68	5.05274	10855.9	8.75475	11639	7.18809	14204.5	8.66371	40324.6	7.49582		-27.45	0.0118178	783	1.56667	26120.1	1.16789		618.342	77550.4	32274.6	0	1	0
1843	0.000426967	47.44	5.06065	28.91	5.05002	9073.96	9.08534	11274.9	8.88177	8719.89	8.50651	34518.4	7.44245		-18.53	0.0106329	2200.94	0.203572	25798.5	1.06407		550.174	7977.64	27404.7	0	0	1
1844	0.000355479	44.46	5.05568	30.74	5.04874	9173.37	8.3826	11323.7	8.32058	13477.5	8.65162	39465.1	7.60892		-13.72	0.00693962	2150.37	0.0620178	25987.5	1.0427		360.701	950.52	26147.7	0	0	1
1845	0.000508189	74.2	5.06416	40.62	5.05099	11782	8.74254	13471.5	7.72278	13023.9	8.6647	39039.6	7.56346		-33.59	0.0131737	1689.48	1.01976	26015.7	1.10124		692.276	49298.6	29046.2	0	1	0
1846	0.000484629	49.41	5.06097	33.69	5.05193	7877.67	8.17566	9822.02	7.24603	7756.62	8.51434	33502.6	7.57114		-15.71	0.0090376	1944.35	0.929629	25746	0.943208		467.59	44537.1	21414.4	0	1	0
1847	0.000624307	109.39	5.06835	71.53	5.0568	12412.8	8.37877	12984.8	7.58978	18404.4	8.33805	44726.6	7.24607		-37.86	0.0115507	572.07	0.78899	26322.2	1.09198		615.396	38877.4	28276.6	0	1	0
1848	0.000363077	42.69	5.05744	28.13	5.04911	9264.12	8.78652	10877.6	7.86847	11812.7	8.86438	37742.9	7.75292		-14.56	0.00833323	1613.49	0.918054	25930.2	1.11146		431.222	44289.2	29642.5	0	1	0
1849	0.000493297	89.08	5.06333	53.23	5.05206	13737.2	8.67174	14035.5	7.50664	19917.9	8.59757	46377.5	7.48045		-35.86	0.0112748	298.34	1.1651	26459.7	1.11712		599.598	57956.4	29396.3	0	1	0
1850	0.000380124	45.09	5.05853	26.97	5.04857	9301.36	8.91184	10392	7.46831	11838.3	8.90441	37683.9	7.77702		-18.12	0.00995072	1090.66	1.44353	25845.6	1.12738		515.656	71085.6	30523.6	0	1	0
1851	0.000474984	76.44	5.06449	45.86	5.05259	12436.2	9.32349	12480.1	7.68789	16120.3	8.51975	42347.2	7.38425		-30.58	0.0119033	43.88	1.6356	26226.9	1.1355		625.746	81736.2	30548.3	0	1	0
1852	0.0004447	57.86	5.06096	34.26	5.05011	10025.4	8.70653	10002.7	6.90896	14580.6	8.67998	40548.1	7.51462		-23.59	0.0108514	-22.74	1.79757	25967.6	1.16536		566.158	89901.4	32300.4	0	1	0
1853	0.000384186	60.65	5.05733	43.34	5.05062	11667.5	8.46711	11752.2	6.65344	14598.8	8.58219	40586.8	7.50564		-17.31	0.00671246	84.7	1.81366	25988	1.07655		352.933	90598.4	27839.3	0	1	0
1854	0.000447316	72.09	5.06064	44.7	5.05085	12167.3	8.50273	12822	7.41338	17389.9	8.51728	43640.3	7.34108		-27.39	0.0097855	654.71	1.08935	26250.4	1.1762		516.665	53812.6	32559.4	0	1	0
1855	0.000503651	66.75	5.06417	38.14	5.05148	10452	8.60983	11490	7.26658	14239.9	9.05668	40394.6	7.97532		-28.61	0.0126938	1038	1.34325	26154.8	1.08136		663.301	66124.7	27913.2	0	1	0
1856	0.000398201	62.98	5.06004	42.2	5.05146	12209.1	8.99363	12847.1	7.69396	16963.8	9.03463	43195	8.00135		-20.78	0.0085818	637.99	1.29967	26231.2	1.03329		449.87	64345.6	25433.1	0	1	0
1857	0.000405441	59.5	5.05858	36.32	5.04926	11806.8	8.68852	13099	6.94738	13121.2	8.47854	39123.9	7.39054		-23.18	0.00931935	1292.19	1.74114	26002.7	1.088		489.148	85764.7	28397	0	1	0
1858	0.000503544	64.86	5.06285	40.13	5.05194	9709.03	8.49614	10509.8	7.31089	13689.1	8.36865	39853.9	7.21357		-24.73	0.0109155	800.79	1.18525	26164.8	1.15509		570.503	58461.8	31589.5	0	1	0
1859	0.000383883	68.76	5.05729	44.85	5.04952	13060.4	8.31156	14539.6	7.86555	19693.5	8.75961	46220.5	7.57401		-23.91	0.00776677	1479.2	0.446009	26527	1.1856		412.249	20821.3	32752.8	0	0	1
1860	0.000445899	54.74	5.0608	39.52	5.05291	10335.8	8.67666	12743.9	8.19402	8498.6	8.40591	34276.8	7.33289		-15.22	0.00789224	2408.07	0.482639	25778.3	1.07303		409.832	21723.9	27873	0	0	1
1861	0.000479204	96.25	5.0622	52.91	5.05034	15339.7	8.71891	15782.8	7.80841	22082.7	8.43266	48659.1	7.35162		-43.33	0.0118559	443.1	0.910495	26576.4	1.08104		636.126	45081.6	27475.8	0	1	0
1862	0.000550946	87.61	5.0654	46.53	5.05137	12395.1	8.6849	13045.9	7.36062	15493.1	8.4896	41535	7.42911		-41.08	0.014038	650.81	1.32428	26042	1.06049		742.982	65563	26982.4	0	1	0
1863	0.00058877	95.11	5.06783	58.83	5.05527	11943.6	8.25859	11859	6.42668	16715.5	9.12203	42919.2	8.09545		-36.28	0.012561	-84.51	1.83191	26203.7	1.02658		664.328	91680	25125.3	0	1	0
1864	0.000549137	68.31	5.06593	42.89	5.054	9776.75	8.64694	11173.7	7.08801	10852.7	8.53174	36800.6	7.46238		-25.42	0.0119236	1396.96	1.55893	25947.9	1.06936		621.598	76549.7	27520	0	1	0
1865	0.000327136	42.93	5.05411	27.59	5.04695	10045.2	8.29124	11057.7	7.11963	14355.4	8.5824	40428	7.38781		-15.33	0.00716162	1012.44	1.1716	26072.6	1.19459		373.411	57567.7	33657	0	1	0
1866	0.000402298	56.67	5.05873	36.74	5.05007	10585.6	8.56059	11134.9	7.12152	14431.9	8.81569	40463.6	7.74205		-19.93	0.00866175	549.24	1.43907	26031.6	1.07364		453.018	71404.3	27650.6	0	1	0
1867	0.000436977	77.81	5.06024	41.38	5.04874	13926.8	8.67991	14244.6	7.26153	18325.1	8.72534	44498.6	7.68123		-36.43	0.0114985	317.82	1.41838	26173.5	1.04411		611.354	70601.1	26032.2	0	1	0
1868	0.000313544	31.08	5.05498	20.36	5.04709	7693.02	8.69534	9504.81	7.72567	8513.58	9.06572	34112.9	7.86512		-10.72	0.00788858	1811.79	0.969667	25599.3	1.2006		405.149	46671.6	34430.6	0	1	0
1869	0.000426242	74.65	5.059	42.5	5.04889	13851.8	8.52889	15979.2	8.42808	17020.9	8.40544	43107.9	7.41089		-32.14	0.0101122	2127.42	0.100807	26087	0.99455		537.749	2912.92	23640.5	0	0	1
1870	0.000422409	55.97	5.05966	32.75	5.04922	10249.7	8.71862	11757.2	7.87459	12356.9	8.66678	38347.1	7.59428		-23.22	0.0104419	1507.5	0.844033	25990.2	1.0725		545.316	40694.1	27634.6	0	1	0
1871	0.000490702	72.55	5.06499	40.49	5.05166	11553	9.10081	12188.2	7.55673	14317	8.94016	40232.9	7.81304		-32.06	0.0133295	635.23	1.54408	25915.9	1.12711		698.535	76569	30439.8	0	1	0
1872	0.000451207	68.9	5.06031	44.11	5.05106	12281.2	8.4743	13954.1	7.39223	13774.9	8.4435	39796.3	7.3893		-24.79	0.00924303	1672.86	1.08207	26021.5	1.0542		486.942	52430.4	26688.5	0	1	0
1873	0.000324041	48.06	5.05525	31.39	5.04792	11783.6	8.97114	12021.7	6.96342	15076.8	8.55905	41019	7.43001		-16.67	0.00733229	238.07	2.00772	25942.2	1.12905		383.285	100148	30510.1	0	1	0
1874	0.000449636	80.36	5.06077	47.82	5.05047	13765.5	8.59939	15675.9	8.32008	16843.9	8.68805	42919.9	7.67265		-32.54	0.0102943	1910.39	0.279315	26076	1.0154		547.253	12055.4	24694	0	0	1
1875	0.000546947	95.64	5.07012	63.45	5.05805	13711	9.61794	15262.2	8.8747	15859.8	8.57703	41969.7	7.42489		-32.19	0.0120699	1551.16	0.743243	26110	1.15214		635.684	35611	31497.2	0	1	0
1876	0.000434197	49.98	5.05894	31.27	5.04953	9355.58	8.25898	11446.2	7.67245	9625.3	8.52112	35386.2	7.42272		-18.71	0.00940837	2090.64	0.586535	25761	1.0984		489.129	27236.1	29159	0	0	1
1877	0.000466314	49.99	5.06415	32.31	5.05295	8750.23	9.15049	10971.2	7.76318	7736.63	8.83805	33366.7	7.65174		-17.68	0.0111994	2221.02	1.38731	25630.1	1.18631		577.65	67144.4	33685.5	0	1	0
1878	0.000440147	58.03	5.06085	37.29	5.05121	10433.8	8.64946	11805.8	7.0403	11740.9	8.6494	37592.5	7.52592		-20.74	0.00963873	1372.01	1.60916	25851.6	1.12349		502.676	79086.2	30322.7	0	1	0
1879	0.000451183	76.46	5.06059	51.61	5.05214	13309.4	8.58185	14926.5	7.90798	16193.7	8.34764	42371.4	7.19586		-24.85	0.00845532	1617.06	0.673861	26177.7	1.15178		447.616	32076	31411.2	0	1	0
1880	0.000458415	62.77	5.06011	35.23	5.04908	11186.2	8.24661	13221.1	7.54105	11752.9	8.61086	37738	7.54212		-27.54	0.0110283	2034.91	0.705558	25985.1	1.06874		578.955	33243	27451.7	0	1	0
1881	0.000350887	37.02	5.05705	24.21	5.04854	8190.62	9.02204	9796.15	8.17603	10275	8.7177	36014.1	7.62882		-12.81	0.00851052	1605.53	0.846007	25739	1.08888		438.336	40694.8	28704.9	0	1	0
1882	0.000441925	61.65	5.06154	36.38	5.05046	10761.3	9.08519	11515.8	8.0298	14724.4	8.56553	40669.9	7.55758		-25.27	0.0110835	754.53	1.05539	25945.5	1.00796		579.447	52014.8	24452.3	0	1	0
1883	0.000370622	73.77	5.05782	41.41	5.0481	15575.8	8.94957	16983.5	8.38246	20825	8.78995	47276.1	7.74041		-32.35	0.0097161	1407.76	0.567109	26451.1	1.04953		518.155	26947.7	26025.6	0	1	0
1884	0.000449335	53.66	5.06204	35.29	5.05214	9510.74	8.88295	11061.6	7.93442	12172.4	8.67821	38043.2	7.48158		-18.37	0.00990349	1550.87	0.94853	25870.9	1.19663		513.545	45875.6	33960.6	0	1	0
1885	0.000488682	89.98	5.06423	62.1	5.05501	13559.5	8.97159	12436.2	7.18041	18345.5	8.53094	44625.6	7.43272		-27.87	0.00921997	-1123.26	1.79118	26280.1	1.09822		488.868	90682.2	28631	0	1	0
1886	0.00040083	67.43	5.05928	53.56	5.05373	12662.5	8.68963	12904.5	6.92483	15929.7	8.60446	41994.4	7.47682		-13.87	0.00555403	241.94	1.76481	26064.7	1.12764		291.572	87998.3	30317.3	0	1	0
1887	0.000565343	84.56	5.06782	45.75	5.0528	11202.9	8.86714	11137.5	7.64691	18269.3	8.65443	44718	7.52915		-38.81	0.0150157	-65.36	1.22023	26448.7	1.12528		789.596	61076.8	29815.1	0	1	0
1888	0.000462834	62.56	5.06208	35.91	5.05037	10024	8.68627	10405.6	7.13988	13298.4	8.8748	39325.8	7.81124		-26.65	0.0117068	381.61	1.54638	26027.4	1.06355		611.991	76937.5	27150.3	0	1	0
1889	0.000426826	54.73	5.06114	32.33	5.05008	10097.1	8.84533	10600.1	6.87335	13420.9	9.03519	39382.2	7.913		-22.39	0.011053	502.99	1.97198	25961.3	1.12219		575.039	98095.9	30148.4	0	1	0
1890	0.000389972	56.41	5.05896	38.17	5.05079	11006.4	8.98519	12646.6	8.4229	13799.8	8.65313	39827.4	7.57944		-18.24	0.00816628	1640.18	0.562294	26027.6	1.07369		426.554	26474.5	27657.1	0	0	1
1891	0.000531578	69.04	5.0663	51.02	5.05739	10188.8	8.90801	12085.3	8.34868	11805.6	8.46685	37741	7.37495		-18.02	0.0089143	1896.54	0.559332	25935.4	1.09191		463.735	26070	28660	0	0	1
1892	0.00041611	47.29	5.06097	31.18	5.05134	9243.75	9.30027	11279.5	8.79754	10355.6	8.55086	36368.7	7.47664		-16.11	0.00963822	2035.72	0.502731	26013.1	1.07422		498.021	23100.8	27697.9	0	0	1
1893	0.000390624	50.5	5.0581	28.91	5.04801	9996.1	8.89821	10675.7	7.48728	12460.3	8.49807	38241.4	7.44033		-21.59	0.0100884	679.58	1.41093	25781.1	1.05774		526.008	69866.8	27106	0	1	0
1894	0.000389233	59	5.0568	35.2	5.04801	12026.2	8.46474	12912.5	7.16986	15673	8.18994	41890.4	7.07296		-23.8	0.00878638	886.29	1.29489	26217.4	1.11698		463.119	63858	29631.6	0	1	0
1895	0.000391678	53.38	5.05996	34.94	5.05083	11386.1	9.26684	13625.3	9.33147	12463.5	8.70477	38398.5	7.59773		-18.45	0.00912639	2239.21	-0.0646232	25935	1.10705		474.77	-5470.37	29417.3	0	0	1
1896	0.000501922	73.39	5.0655	48.06	5.0546	11098.9	8.90677	11694	7.48341	14952.8	8.83522	41082.9	7.62468		-25.32	0.0108919	595.13	1.42337	26130.1	1.21054		569.916	70573.3	34396.9	0	1	0
1897	0.00055675	88.1	5.06835	50.96	5.05425	12330.1	9.17276	13377.8	8.03204	14921.2	8.56962	41164.2	7.43581		-37.14	0.0140918	1047.68	1.14072	26243	1.13381		741.73	55988.5	30447.7	0	1	0
1898	0.000433066	61.62	5.0606	39.1	5.05096	11263	8.8467	11964.9	7.00611	13747.6	8.53933	39725.2	7.47886		-22.52	0.0096373	701.89	1.84059	25977.6	1.06048		504.385	91327.6	27046.2	0	1	0
1899	0.000308099	53.15	5.0542	35.93	5.0478	12852.6	8.70018	14076.3	7.98645	17383.6	8.73132	43652.1	7.5619		-17.23	0.00639653	1223.71	0.713727	26268.5	1.16942		337.057	34462.6	32202.6	0	1	0
1900	0.000350051	51.9	5.05709	31.88	5.04834	12376.5	8.94828	14218.5	7.63158	13892.7	8.88846	39994.2	7.69931		-20.02	0.0087488	1842.03	1.3167	26101.5	1.18915		457.46	63992.8	33356.1	0	1	0
1901	0.000396344	70.79	5.06106	42.31	5.05055	13876.7	9.41268	14648.2	8.20357	17308.3	9.09287	43452.8	8.02578		-28.47	0.0105042	771.53	1.20911	26144.5	1.06709		553.678	59684	27209.8	0	1	0
1902	0.000523123	70.27	5.06403	41.59	5.05201	10861	8.52114	12211.5	7.03286	12858	8.55408	38798.8	7.50719		-28.68	0.0120205	1350.48	1.48827	25940.8	1.04688		629.705	73063.2	26403.3	0	1	0
1903	0.000409067	61.34	5.05893	35.04	5.04867	11655	8.75888	12575	6.95967	12465.4	8.5304	38444.4	7.42778		-26.3	0.0102647	920.01	1.79921	25979	1.10263		539.536	89040.6	29152.3	0	1	0
1904	0.000496354	65.88	5.06305	40.69	5.05204	10785	8.86068	11884.6	7.28196	12992.6	8.15962	38955.6	7.16389		-25.19	0.011009	1099.6	1.57872	25963.1	0.995731		575.641	77836.4	23823.5	0	1	0
1905	0.000503277	93.7	5.06411	59.8	5.05361	14112.2	8.75169	12260.4	6.46826	19725.5	8.65012	46026.4	7.61317		-33.9	0.0104995	-1851.82	2.28343	26300.9	1.03695		558.876	116023	25546.6	0	1	0
1906	0.000442245	68.08	5.05901	49.56	5.05214	11212.8	8.16455	11832.1	6.86874	14622.9	8.31683	40695.7	7.20384		-18.52	0.0068719	619.23	1.29581	26072.8	1.11298		362.115	64171.2	29576.4	0	1	0
1907	0.000441039	56.51	5.06221	39.52	5.05333	9652.17	9.06997	11273.7	8.05738	10008.7	8.62037	35950.6	7.46316		-16.99	0.00888034	1621.57	1.01259	25941.9	1.15721		461.007	49007.8	31918.6	0	1	0
1908	0.000495755	69.19	5.06541	47.55	5.05535	10482.9	9.03142	11362.7	7.56052	12459.3	8.91483	38378.9	7.89848		-21.64	0.0100502	879.85	1.47089	25919.6	1.01635		524.15	72664.9	24897.8	0	1	0
1909	0.000376787	64.9	5.05878	39.07	5.0493	13629.5	9.17391	14859	8.23489	17114.7	8.69157	43276.9	7.58934		-25.82	0.00947603	1229.5	0.93902	26162.2	1.10223		499.621	45721.5	28949.1	0	1	0
1910	0.000418596	73.21	5.06029	39.97	5.04902	13741.1	8.77006	14868.1	7.7712	17927.1	8.99167	44275.2	7.82935		-33.24	0.0112763	1126.97	0.998862	26348.2	1.16232		597.057	48816.1	31767.8	0	1	0
1911	0.000458748	82.89	5.06211	48.74	5.05107	13788	8.77842	14343.9	7.76273	19885.1	8.70574	46165.6	7.64827		-34.15	0.0110346	555.84	1.0157	26280.5	1.05746		585.881	50228.9	26592.7	0	1	0
1912	0.000430233	54.95	5.06232	33.62	5.05122	9965.04	9.2559	11831	8.61789	10954	8.89371	36974.1	7.83055		-21.33	0.0110972	1866	0.638014	26020.1	1.06317		576.192	30034.7	27138.1	0	1	0
1913	0.000527896	65.94	5.06152	40.61	5.05114	9891.36	7.70128	11495.4	6.47831	11601.1	8.53655	37464.8	7.45681		-25.33	0.0103795	1604.03	1.22297	25863.7	1.07974		544.304	59544.6	28123.4	0	1	0
1914	0.000488201	72.19	5.06423	50.67	5.05505	11646.5	9.02299	12805.5	7.68946	14086.3	8.48566	40237	7.3932		-21.53	0.00917884	1159.06	1.33353	26150.7	1.09246		480.472	65517.5	28472	0	1	0
1915	0.000528646	105.12	5.06574	63.44	5.05374	15135.5	8.51224	15082.2	7.0373	21767.4	9.06461	48136	8.00578		-41.67	0.012	-53.3	1.47494	26368.6	1.05883		641.67	73800.2	26573	0	1	0
1916	0.000395372	70.73	5.057	42.49	5.04839	13155.8	8.31968	11849.2	6.39995	18789	8.38946	45144.2	7.26279		-28.24	0.00860462	-1306.55	1.91973	26355.2	1.12666		458.471	97292.8	29978	0	1	0
1917	0.000447457	49.03	5.06343	31.83	5.05258	8498.95	9.12512	10360	8.33764	9142.02	9.0909	34811.2	7.95902		-17.2	0.0108518	1861	0.787482	25669.2	1.13188		559.79	37513.1	30925	0	1	0
1918	0.0003884	70.5	5.06132	46.34	5.05209	13710.3	9.63085	13727.5	8.06122	16793	9.05048	42969.6	8.00449		-24.16	0.00923541	17.15	1.56962	26176.6	1.04599		485.931	78464	26123.2	0	1	0
1919	0.000418921	61.58	5.06025	36.31	5.04976	11796.5	9.03179	13659.7	8.09415	11981.1	8.47106	37909.2	7.37603		-25.27	0.010493	1863.17	0.93764	25928.1	1.09503		549.918	45018.9	28823.4	0	1	0
1920	0.000424554	64.17	5.05916	37.83	5.04923	12277.7	8.61059	14077	7.93705	14465.8	8.48496	40484.7	7.36031		-26.34	0.00993316	1799.23	0.673542	26018.9	1.12465		522.998	31877.9	30213.5	0	1	0
1921	0.000482264	62.1	5.06374	42.22	5.05395	10135.9	8.90757	11376.5	7.61011	12616.7	8.63349	38596.3	7.54975		-19.88	0.00978977	1240.58	1.29746	25979.6	1.08373		509.368	63632.4	28206.9	0	1	0
1922	0.000547752	79.08	5.06379	46.55	5.05195	10325.3	8.24045	10712.5	7.28298	16719.2	8.21347	42885.4	7.05591		-32.53	0.0118404	387.21	0.957466	26166.2	1.15757		624.55	47486.1	31712.1	0	1	0
1923	0.000415224	56.86	5.05959	40.42	5.05193	10169.5	8.59989	11179.9	7.54027	13753.3	8.74065	39786.1	7.68507		-16.44	0.00765926	1010.42	1.05961	26032.8	1.05558		399.403	51970.2	26746	0	1	0
1924	0.000492043	51.21	5.06409	33.04	5.05293	8091.9	8.79288	9599.86	7.73075	10328.1	8.80792	36255	7.74052		-18.17	0.0111566	1507.97	1.06213	25926.9	1.0674		575.999	51598.5	27443.2	0	1	0
1925	0.000532561	59.91	5.0651	34.07	5.05172	9303.68	8.77855	11624.7	7.49963	7958.56	8.39095	33639.3	7.30985		-25.84	0.0133847	2321.06	1.27892	25680.8	1.0811		695.075	61625	28374.3	0	1	0
1926	0.00044087	49.71	5.06147	33.8	5.0522	8327.31	8.86037	9780.03	8.01603	10415.7	8.51991	36265.1	7.33129		-15.91	0.00927164	1452.72	0.844339	25849.3	1.18862		479.492	40764.2	33581.7	0	1	0
1927	0.000521331	90.81	5.06635	55.79	5.05424	13004.1	8.88148	14422.8	8.30249	17338.5	8.90711	43617.6	7.74798		-35.01	0.012111	1418.66	0.578988	26279.1	1.15913		640.561	27530.8	31677.3	0	0	1
1928	0.000475131	75.24	5.06135	45.93	5.05108	12282.5	8.25069	13229.2	6.52845	14252	8.79681	40320.9	7.71154		-29.31	0.0102661	946.65	1.72224	26068.9	1.08527		542.615	85165.2	28194.6	0	1	0
1929	0.000577244	78.46	5.06862	47.94	5.05525	10454.1	8.78483	12256.2	8.25166	12562.9	8.84533	38629.3	7.7721		-30.52	0.0133776	1802.11	0.533173	26066.4	1.07322		699.4	24856.5	27594.8	0	0	1
1930	0.000415168	47.15	5.0571	28.46	5.04801	8532.99	8.05626	9482.25	6.30045	9784.11	8.35149	35597.8	7.27211		-18.69	0.00909267	949.26	1.75581	25813.7	1.07938		473.324	86841.4	28155.4	0	1	0
1931	0.000472919	66.82	5.06171	37.71	5.05004	11127.2	8.55497	12463	7.17896	12428.5	8.6271	38372.8	7.54763		-29.11	0.0116666	1335.83	1.37602	25944.3	1.07948		612.441	67465.1	28029.6	0	1	0
1932	0.000436593	51.44	5.06045	30.44	5.04965	8827.24	8.64016	9954.98	7.28282	10221.5	8.77246	35934.3	7.67425		-21.01	0.010803	1127.74	1.35733	25712.8	1.09821		561.158	66739	29197.7	0	1	0
1933	0.00055963	85.49	5.06627	47.57	5.05248	11962	8.47517	13210	6.83391	12611.1	8.89561	38418.7	7.89679		-37.92	0.0137875	1248.02	1.64126	25807.6	0.998827		727.297	80815.1	24133.7	0	1	0
1934	0.000534362	81.04	5.06501	48.34	5.05285	12052.9	8.68151	13906.2	7.99608	12866.1	8.51421	38830.7	7.41158		-32.7	0.0121556	1853.26	0.685428	25964.7	1.10263		640.482	32418.2	29166.9	0	1	0
1935	0.000486541	70.81	5.0652	40.91	5.05227	11309.1	9.02052	12724.5	8.10522	14329.6	9.18672	40399.8	8.10903		-29.89	0.0129301	1415.31	0.915296	26070.2	1.07769		676.396	44349.5	27814.4	0	1	0
1936	0.000415983	73.13	5.05951	41.85	5.04919	13469.5	8.53672	14627.5	7.81878	19931.5	8.91366	46170.8	7.80919		-31.28	0.0103153	1158	0.717946	26239.3	1.10447		547.043	34739.3	28984.3	0	1	0
1937	0.000436041	69.11	5.06176	45.79	5.05245	12654.5	8.92795	14398.5	8.29716	15827.1	8.76457	41879.9	7.69696		-23.32	0.00930787	1743.97	0.630795	26052.8	1.06761		488.714	29795.8	27327.9	0	1	0
1938	0.000458983	58.71	5.06376	32.94	5.05081	9473.54	9.26404	9590.19	6.9094	10229.6	8.94582	36172	7.84253		-25.76	0.0129527	116.65	2.35464	25942.4	1.10329		673.395	117616	29222.3	0	1	0
1939	0.000403142	45.62	5.05737	26.58	5.04769	8901.91	8.33857	10622	7.09421	9001.91	8.34353	34693.8	7.17337		-19.04	0.00967954	1720.07	1.24436	25692	1.17016		503.017	60498.1	32816.1	0	1	0
1940	0.000465182	55.42	5.06123	35.71	5.0514	9347.14	8.59178	10795.9	6.76266	9444.97	8.41619	35165.9	7.28576		-19.71	0.00983149	1448.78	1.82912	25720.9	1.13043		511.285	90007.1	30800.6	0	1	0
1941	0.000415856	53.79	5.05812	38.49	5.051	10012.1	8.53185	11733	7.66577	10927.2	7.99562	36836.9	6.86196		-15.3	0.00712231	1720.86	0.866083	25909.7	1.13366		371.415	41583.3	30773.1	0	1	0
1942	0.00039751	53.76	5.05673	33.39	5.04832	10186	8.39025	11911.5	7.89165	12155.6	8.2709	38093.8	7.23261		-20.38	0.00840829	1725.44	0.4986	25938.2	1.0383		440.794	23204.6	25976.8	0	0	1
1943	0.0005925	93.94	5.0674	51.11	5.05281	11953.5	8.47276	12034.8	7.0768	17353.7	8.74397	43619.2	7.6633		-42.83	0.0145913	81.24	1.39596	26265.5	1.08067		772.396	69716.6	27767.9	0	1	0
1944	0.000352402	53.01	5.05724	34.12	5.04902	11528	9.09398	12776.5	8.21035	14129	8.66252	40024.9	7.55677		-18.89	0.00821882	1248.48	0.883634	25895.9	1.10575		429.831	42933.2	29391.7	0	1	0
1945	0.000513118	74.68	5.0649	43.17	5.05219	10765.8	8.86091	11710.9	7.96992	14148.4	8.62571	40008.5	7.49814		-31.51	0.0127075	945.07	0.890993	25860.1	1.12757		666.885	43604.6	30518.3	0	1	0
1946	0.00035176	45.08	5.05463	28.26	5.04704	9277.85	8.22801	8971.03	6.54759	14005.5	8.39163	39978.3	7.26572		-16.82	0.00758977	-306.82	1.68042	25972.8	1.12592		396.309	84327.8	30323	0	1	0
1947	0.000465515	75.8	5.06279	49.15	5.05284	11938.2	8.81571	11594.8	7.32081	17787.2	8.62448	44135.9	7.56082		-26.65	0.00994456	-343.41	1.4949	26348.7	1.06366		523.878	75088.3	26834.3	0	1	0
1948	0.000362738	54.76	5.0572	36.82	5.0496	10796.2	8.71773	9811.44	6.87026	16544.7	8.83886	42734.2	7.73883		-17.94	0.00760659	-984.78	1.84747	26189.6	1.10002		398.27	93358.5	28811.5	0	1	0
1949	0.000426631	53.71	5.05969	36.82	5.05136	10860.4	8.52643	13635.7	7.40451	8795.18	8.65217	34658.9	7.59477		-16.88	0.00832918	2775.22	1.12192	25863.7	1.0574		433.339	53320.7	27006.4	0	1	0
1950	0.000492149	92.42	5.06363	52.15	5.05141	14861.8	8.71516	14992.8	6.94074	19361.4	8.60115	45802.8	7.37115		-40.27	0.0122213	130.99	1.77442	26441.5	1.23		651.335	88589.8	35058.4	0	1	0
1951	0.000381165	57	5.05736	34.17	5.04832	11494.5	8.58056	12476.6	7.46932	15280.1	8.66924	41475.3	7.58397		-22.83	0.00903229	982.03	1.11124	26195.2	1.08527		474.445	54580.2	28068.4	0	1	0
1952	0.000424275	73.32	5.06063	47.98	5.05165	13620.1	8.78795	14984.4	7.76666	16606.8	8.9585	42829.9	7.92359		-25.34	0.00898349	1364.36	1.0213	26223.2	1.03491		474.515	49700.4	25522.5	0	1	0
1953	0.000566773	58.39	5.06757	37.95	5.05534	7938.93	8.60834	9751.69	7.95127	9946.38	8.83361	35912.6	7.81762		-20.43	0.0122377	1812.76	0.657075	25966.3	1.016		632.314	31041	24833.6	0	1	0
1954	0.000431508	70.53	5.06317	44.38	5.0525	12975.3	9.57665	13555.2	7.80169	15465.1	8.74084	41648.6	7.6232		-26.15	0.0106729	579.89	1.77496	26183.5	1.11765		559.795	88168.3	29698.7	0	1	0
1955	0.000343675	57.44	5.05596	33.58	5.04732	12886.4	8.75397	15383.3	9.04204	15345.9	8.85186	41416.8	7.79862		-23.85	0.00864359	2496.95	-0.28807	26070.9	1.05325		456.03	-16900.4	26591.5	0	0	1
1956	0.000404174	60.2	5.06107	34.64	5.04983	12195.7	9.328	13425.4	7.38005	14040.5	8.97291	40253.8	7.81992		-25.56	0.0112374	1229.66	1.94796	26213.3	1.15299		587.43	96168.2	31436.5	0	1	0
1957	0.000362311	53.04	5.05846	33.21	5.04936	11251.7	9.17325	11477.1	7.69096	16291.1	8.93031	42461.5	7.8419		-19.83	0.00909466	225.41	1.48229	26170.5	1.0884		474.563	73888.9	28249.8	0	1	0
1958	0.000532762	79.85	5.06634	55.08	5.05622	11264	8.60091	11604	6.92344	15475.9	8.94141	41697.4	7.79364		-24.78	0.0101237	340.02	1.67747	26221.6	1.14777		530.963	83533.5	31167	0	1	0
1959	0.000488794	65.11	5.06368	37.37	5.05126	10133.8	8.70436	10751.2	6.62533	11474.9	8.9847	37359.4	7.99825		-27.74	0.0124233	617.41	2.07903	25884.5	0.986453		648.904	103334	23438.1	0	1	0
1960	0.000279169	37.08	5.05286	23.46	5.0459	10539.5	8.98695	11876.5	7.6795	12332.2	8.61161	38314.6	7.51411		-13.63	0.00696425	1336.99	1.30745	25982.4	1.0975		361.842	64035.5	28892.6	0	1	0
1961	0.000420661	52.33	5.0588	33.17	5.0497	9386.92	8.21139	10640.7	6.83912	11029.2	8.95312	36787.8	7.83747		-19.16	0.00910625	1253.8	1.37228	25758.6	1.11565		474.472	67360.1	30023.7	0	1	0
1962	0.000342756	60.41	5.05724	43.92	5.0508	13982.7	9.01518	15461.4	7.99486	16850	8.95464	43119.8	7.73261		-16.49	0.0064426	1478.75	1.02031	26269.8	1.22203		338.62	49536.9	34831.6	0	1	0
1963	0.000443576	84.62	5.05977	50.14	5.04992	14540.6	8.55575	14403.9	7.42088	21516.2	8.35559	47847.5	7.32469		-34.48	0.00984921	-136.78	1.13487	26331.3	1.0309		526.94	56880.4	25213.8	0	1	0
1964	0.000579674	75.43	5.06743	49.17	5.05572	9852.33	8.55327	11009.8	7.18785	11518.1	8.51997	37484.1	7.35835		-26.26	0.0117057	1157.46	1.36542	25966	1.16162		611.545	67113.5	32114.8	0	1	0
1965	0.000452678	61.27	5.06198	35.24	5.05032	10225.9	8.84037	10287.6	7.16871	14548.7	8.7207	40710.4	7.57533		-26.03	0.0116601	61.68	1.67166	26161.6	1.14536		609.034	83521.4	31106.5	0	1	0
1966	0.000402007	73.05	5.06026	42.5	5.0498	13168.7	8.81132	13461.1	7.6625	19184.5	9.4684	45618.2	8.36621		-30.55	0.0104628	292.43	1.14882	26433.8	1.10219		553.692	57148.7	28675.9	0	1	0
1967	0.000447065	81.9	5.06285	55.46	5.05369	13987	9.21627	15138.9	8.45446	17850.1	8.53221	44108.4	7.38406		-26.44	0.00916392	1151.92	0.761805	26258.3	1.14815		484.636	36938.3	31149	0	1	0
1968	0.000366002	58.55	5.05868	36.22	5.04947	12203	9.30982	11493.6	7.15983	15798.6	8.76249	41942	7.63688		-22.33	0.00921618	-709.44	2.14999	26143.3	1.12561		483.139	108209	30137	0	1	0
1969	0.000429972	91.84	5.06189	57.67	5.05202	16538.3	9.20593	15898.5	7.71627	22665	8.85934	49057.9	7.82466		-34.17	0.00987535	-639.78	1.48966	26392.9	1.03469		527.938	75122.7	25341.5	0	1	0
1970	0.000574358	85.57	5.06804	49.89	5.05419	11014.8	8.81714	12421.9	8.22903	14765.2	8.72971	40932.7	7.67078		-35.68	0.0138468	1407.17	0.588108	26167.5	1.05894		728.021	27998.2	26779.3	0	1	0
1971	0.000522173	73.99	5.0642	48.13	5.05372	10048.4	8.35414	11025	7.40022	13589.2	8.74172	39713.8	7.6165		-25.86	0.0104884	976.61	0.953916	26124.6	1.12522		550.282	46719.2	30136.5	0	1	0
1972	0.000385781	66.54	5.05698	36.23	5.04725	13798.8	8.5217	14467.7	7.27613	18726	8.53682	44954	7.45799		-30.31	0.00973085	668.88	1.24558	26228	1.07883		516.853	61609.9	27713.4	0	1	0
1973	0.000413519	66.08	5.06005	41.04	5.05044	12494.5	8.98325	14165.5	8.30141	14298.4	8.57399	40342.7	7.46254		-25.04	0.00961284	1671.06	0.681844	26044.2	1.11145		505.682	32421.1	29528.5	0	1	0
1974	0.000553821	90.69	5.06682	53.09	5.05367	12498.3	8.69505	13340.5	7.66405	17147.8	8.83393	43351.4	7.80431		-37.6	0.01315	842.14	1.031	26203.6	1.02963		695.1	50708	25277.7	0	1	0
1975	0.000567084	71.36	5.0681	40.95	5.05369	9436.25	8.87589	9598.74	6.85568	11658.4	8.83168	37572.1	7.76142		-30.41	0.0144135	162.5	2.02021	25913.7	1.07026		751.086	100848	27599.3	0	1	0
1976	0.000538575	52.49	5.06415	28.34	5.05025	7673.51	8.36214	9079.13	7.06546	9645.94	8.62709	35416.3	7.50276		-24.15	0.0138969	1405.61	1.29667	25770.4	1.12432		718.996	63428.1	30445.8	0	1	0
1977	0.000408206	57.83	5.0576	35.21	5.04865	11800	8.28559	14034	6.68653	11170.4	8.51314	37049.9	7.45877		-22.62	0.00894437	2233.92	1.59906	25879.5	1.05437		469.839	77719	26838.8	0	1	0
1978	0.000426272	75.35	5.05831	49.82	5.05041	13813.1	8.16501	14764.2	6.72785	16873	8.52408	43147.7	7.45948		-25.53	0.00789746	951.11	1.43715	26274.6	1.0646		420.403	70906.5	26955.2	0	1	0
1979	0.000440368	81.26	5.06168	47.7	5.0508	15103.2	9.07596	16311.5	7.77738	18269.7	8.51555	44486.8	7.48892		-33.56	0.0108847	1208.31	1.29858	26217.2	1.02663		577.794	63720.8	25114.6	0	1	0
1980	0.000555285	75.42	5.06708	43.46	5.0533	10674.4	8.79639	12734.1	8.59404	13236.7	8.74653	39110.1	7.7252		-31.96	0.0137728	2059.78	0.202343	25873.4	1.02133		720.599	8057.36	25193.1	0	0	1
1981	0.000415793	62.26	5.05957	40.04	5.05057	11501	8.5851	12784.5	7.62929	14829.7	8.66331	40868	7.50224		-22.21	0.0089976	1283.49	0.955808	26038.3	1.16108		472.09	46506.9	32015.7	0	1	0
1982	0.000501875	70.57	5.06578	48.11	5.05547	11322.1	9.17394	13330	8.22932	11231.2	8.63031	37044	7.51205		-22.45	0.010313	2007.93	0.944626	25812.8	1.11826		538.102	45223.4	30099.9	0	1	0
1983	0.000614286	84.45	5.07059	50.27	5.05595	10474.7	8.9968	11824.3	7.81631	10948.3	8.51474	36822.2	7.36782		-34.18	0.0146413	1349.63	1.18049	25873.9	1.14692		766.244	57674.7	31471.9	0	1	0
1984	0.000345795	62.63	5.05726	42.67	5.04996	13886.3	8.9611	13979.3	7.14047	17882.6	9.04894	44201.2	7.95033		-19.96	0.0072929	93.06	1.82064	26318.7	1.09861		384.605	90938.8	28612	0	1	0
1985	0.000491678	70.81	5.06305	43.84	5.05218	11991.6	8.63331	14153.2	7.48083	11944.4	8.61815	37900.2	7.54366		-26.98	0.0108749	2161.66	1.15248	25955.8	1.0745		570.723	55462.1	27769.1	0	1	0
1986	0.000452146	62.6	5.06093	36.6	5.05002	10869.5	8.67191	11909.8	7.28117	13273.2	8.46482	39259.9	7.29809		-26.01	0.0109047	1040.31	1.39074	25986.7	1.16673		571.244	68496.7	32349.7	0	1	0
1987	0.00033277	39.56	5.05505	25.54	5.0474	9335.02	8.66298	10499.6	7.40951	12391.2	8.66508	38520.2	7.55289		-14.01	0.00765434	1164.6	1.25347	26129	1.11219		396.727	61509.1	29480.5	0	1	0
1988	0.000520075	94.01	5.06526	56.55	5.0533	13335.4	8.63568	13156.2	6.93254	17126.7	8.94084	43322.4	7.7953		-37.46	0.0119619	-179.15	1.70314	26195.7	1.14554		635.557	85336.1	31081.3	0	1	0
1989	0.000356424	63.31	5.05657	44.6	5.04998	13639.3	8.8041	14571.6	8.04686	20001.2	8.35704	46292.9	7.22999		-18.72	0.00659184	932.29	0.757236	26291.8	1.12704		348.312	36929.5	30060.4	0	1	0
1990	0.000396055	55.75	5.05955	31.99	5.04891	11219.6	8.79365	12295.3	7.14268	14060.5	9.22558	40196.8	8.10318		-23.76	0.0106387	1075.68	1.65097	26136.3	1.1224		555.694	81473	29983.6	0	1	0
[truncated: 10 more rows]

## Sheet: USA
															5
				ICER
			Variable	Scen 1 - low	Scen 1 - high	Scen 1 - range		Variable	Scen 2 - low	Scen 2 - high	Scen 2 - range		Variable	Scen 3 - low	Scen 3 - high	Scen 3 - range

## Sheet: M tr Scen 1 ante
	FIXED PARAMETERS (SPECIFIC TO SCENARIO)								STATE PROBABILITIES										HEALTH OUTCOMES (UNIQUE TO EACH TRACE)									MEDICAL COSTS (UNIQUE TO EACH TRACE)
	Cycle number	BG mortality	Remaining LE	ARF1 Risk	ARF2 Risk	Surgery effect	Discount		Well	ARF1	Remission	ARF2	RHDMild	RHDSevere	Stroke	Death	Check		CSM + BGM	YLL (total)	YLD - ARF	YLD - RHD	YLD - HF	YLD - Stroke	Sum DALYs	Disc DALYs		ARF cost	Remission cost	RHD cost	HF cost	Stroke cost	Sum cost	Disc cost
	0	0	0	0	0	0	0		1	0	0	0	0	0	0	0	1
	1	0.003062	68.4	0	0	0	1		1	0	0	0	0	0	0	0	1		0.003062	0.10472	0	0	0	0	0.10472	0.10472		0	0	0	0	0	0	0
	2	0.003062	68.4	0	0	0	0.970874		1	0	0	0	0	0	0	0	1		0.003062	0.209441	0	0	0	0	0.209441	0.203341		0	0	0	0	0	0	0
	3	0.003062	68.4	0	0	0	0.942596		1	0	0	0	0	0	0	0	1		0.003062	0.209441	0	0	0	0	0.209441	0.197418		0	0	0	0	0	0	0
	4	0.003062	68.4	0	0	0	0.915142		1	0	0	0	0	0	0	0	1		0.003062	0.209441	0	0	0	0	0.209441	0.191668		0	0	0	0	0	0	0
	5	0.002279	65.5	0	0	0	0.888487		1	0	0	0	0	0	0	0	1		0.002279	0.149275	0	0	0	0	0.149275	0.132628		0	0	0	0	0	0	0
	6	0.002279	65.5	0	0	0	0.862609		1	0	0	0	0	0	0	0	1		0.002279	0.149275	0	0	0	0	0.149275	0.128765		0	0	0	0	0	0	0
	7	0.002279	65.5	0	0	0	0.837484		1	0	0	0	0	0	0	0	1		0.002279	0.149275	0	0	0	0	0.149275	0.125015		0	0	0	0	0	0	0
	8	0.002279	65.5	0.0004194	0	0	0.813092		0.999581	0.0004194	0	0	0	0	0	0	1		0.002279	0.149275	2.13951e-06	0	0	0	0.149277	0.121376		0.624906	0	0	0	0	0.624906	0.508106
[truncated: 94 more rows]

## Sheet: M tr Scen 1 post
	FIXED PARAMETERS (SPECIFIC TO SCENARIO)								STATE PROBABILITIES										HEALTH OUTCOMES (UNIQUE TO EACH TRACE)									MEDICAL COSTS (UNIQUE TO EACH TRACE)
[truncated: 104 more rows]

[truncated: 4 more sheets: M tr Scen 2 ante, M tr Scen 2 post, M tr Scen 3 ante, M tr Scen 3 post]
